# Supplementary material for: Development of a Pan-Filoviridae SYBR Green qPCR Assay for Biosurveillance Studies in Bats
Source: Viruses. 2023 Apr 17;15(4):987. doi: 10.3390/v15040987 (PMC10145118; doi:10.3390/v15040987)
Supplement: Supplementary file 1 [file viruses-15-00987-s001.zip]

Archive with 3 entries (3 files):
- Supplementary file 1_Synthetic constructs sequences.pdf
- Table S1_Publically available sequences used for primer design.pdf
- Table S2 SYBR Green qPCR results for field samples.xlsx
