# Supplementary material for: Development of a Pan-Filoviridae SYBR Green qPCR Assay for Biosurveillance Studies in Bats
Source: Viruses. 2023 Apr 17;15(4):987. doi: 10.3390/v15040987 (PMC10145118; doi:10.3390/v15040987)
Supplement: Supplementary file 1 [file viruses-15-00987-s001.zip › Table S2 SYBR Green qPCR results for field samples.xlsx]

## Sheet: Sheet1
Specimen ID	Sample type	Laboratory ID	Species ID	Date collected	qPCR Results	Cq value	TM 1	TM 2	TM 3	TM 4	Amplification curve	Tm between 82-85	Discernable peak at Tm 82-85	Agarose gel electrophoresis	Final Result
E20-01_Fecal	Fecal	E20-01	Rousettus aegyptiacus	2020-08-01	Potential positive	37.2444	84.1062	n/a	n/a	n/a	Yes	Yes	Yes	Negative	Negative
E20-02_Fecal	Fecal	E20-02	Rousettus aegyptiacus	2020-08-01	Negative	Undetermined	60.5894	n/a	n/a	n/a					Negative
E20-03_Fecal	Fecal	E20-03	Rousettus aegyptiacus	2020-08-01	Negative	Undetermined	60.0008	n/a	n/a	n/a					Negative
E20-04_Fecal	Fecal	E20-04	Rousettus aegyptiacus	2020-08-01	Negative	41.5636	83.3713	n/a	n/a	n/a	No				Negative
E20-05_Fecal	Fecal	E20-05	Rousettus aegyptiacus	2020-09-01	Negative	34.8136	80.5787	n/a	n/a	n/a	Yes	No			Negative
E20-06_Fecal	Fecal	E20-06	Rousettus aegyptiacus	2020-09-01	Negative	44.7331	60.0015	n/a	n/a	n/a	No				Negative
E20-07_Fecal	Fecal	E20-07	Rousettus aegyptiacus	2020-09-01	Negative	Undetermined	76.1693	n/a	n/a	n/a					Negative
E20-08_Fecal	Fecal	E20-08	Rousettus aegyptiacus	2020-09-01	Negative	Undetermined	60.0015	n/a	n/a	n/a					Negative
E20-09_Fecal	Fecal	E20-09	Rousettus aegyptiacus	2020-09-01	Negative	Undetermined	90.5905	81.6195	84.1196	74.4133					Negative
E20-10_Fecal	Fecal	E20-10	Rousettus aegyptiacus	2020-09-01	Negative	Undetermined	71.619	78.6782	86.7668	89.2669					Negative
E20-100_Fecal	Fecal	E20-100	Rousettus aegyptiacus	2020-09-01	Negative	Undetermined	60.0011	n/a	n/a	n/a					Negative
E20-101_Fecal	Fecal	E20-101	Rousettus aegyptiacus	2020-09-01	Negative	Undetermined	60.0011	n/a	n/a	n/a					Negative
E20-102_Fecal	Fecal	E20-102	Rousettus aegyptiacus	2020-09-01	Negative	Undetermined	79.9884	83.8096	71.0234	89.2474					Negative
E20-103_Fecal	Fecal	E20-103	Rousettus aegyptiacus	2020-09-01	Negative	Undetermined	75.8733	91.8928	86.602	68.378					Negative
E20-104_Fecal	Fecal	E20-104	Rousettus aegyptiacus	2020-09-01	Negative	Undetermined	90.2762	94.2443	77.196	69.2598					Negative
E20-105_Fecal	Fecal	E20-105	Rousettus aegyptiacus	2020-09-01	Negative	Undetermined	90.6323	75.6112	82.2382	78.262					Negative
E20-106_Fecal	Fecal	E20-106	Rousettus aegyptiacus	2020-09-01	Negative	17.1139	90.0432	74.2858	71.1933	68.248	No				Negative
E20-107_Fecal	Fecal	E20-107	Rousettus aegyptiacus	2020-09-01	Negative	Undetermined	88.8651	83.1218	72.6659	78.1147					Negative
E20-109_Fecal	Fecal	E20-109	Rousettus aegyptiacus	2020-09-01	Negative	41.0041	76.4948	n/a	n/a	n/a	No				Negative
E20-11_Fecal	Fecal	E20-11	Rousettus aegyptiacus	2020-09-01	Negative	40.3583	81.4724	n/a	n/a	n/a	Yes	No			Negative
E20-110_Fecal	Fecal	E20-110	Rousettus aegyptiacus	2020-09-01	Negative	Undetermined	79.5874	91.6632	n/a	n/a					Negative
E20-111_Fecal	Fecal	E20-111	Rousettus aegyptiacus	2020-09-01	Negative	42.3576	88.3491	n/a	n/a	n/a	Yes	No			Negative
E20-112_Fecal	Fecal	E20-112	Rousettus aegyptiacus	2020-10-01	Negative	4.98318	74.3094	n/a	n/a	n/a	No				Negative
E20-119_Fecal	Fecal	E20-119	Rousettus aegyptiacus	2020-10-01	Negative	Undetermined	73.8714	n/a	n/a	n/a					Negative
E20-12_Fecal	Fecal	E20-12	Rousettus aegyptiacus	2020-09-01	Negative	43.9471	75.5814	n/a	n/a	n/a	No				Negative
E20-127_Fecal	Fecal	E20-127	Rousettus aegyptiacus	2020-10-01	Negative	13.793	61.0228	n/a	n/a	n/a	No				Negative
E20-13_Fecal	Fecal	E20-13	Rousettus aegyptiacus	2020-09-01	Negative	11.3311	82.796	89.561	75.2956	87.208	No				Negative
E20-133_Fecal	Fecal	E20-133	Rousettus aegyptiacus	2020-10-01	Negative	Undetermined	60.4387	n/a	n/a	n/a					Negative
E20-136_Fecal	Fecal	E20-136	Rousettus aegyptiacus	2020-10-01	Negative	Undetermined	88.9101	73.7254	83.0698	92.5603					Negative
E20-138_Fecal	Fecal	E20-138	Rousettus aegyptiacus	2020-10-01	Negative	21.8949	91.2462	87.8881	83.7999	73.7254	No				Negative
E20-14_Fecal	Fecal	E20-14	Rousettus aegyptiacus	2020-09-01	Potential positive	40.0698	73.8176	82.4895	n/a	n/a	Yes	Yes	Yes	Negative	Negative
E20-142_Fecal	Fecal	E20-142	Rousettus aegyptiacus	2020-10-01	Negative	Undetermined	87.596	90.5162	78.9816	81.7558					Negative
E20-15_Fecal	Fecal	E20-15	Rousettus aegyptiacus	2020-09-01	Negative	4.99025	92.3371	87.7807	79.1089	71.9069	No				Negative
E20-16_Fecal	Fecal	E20-16	Rousettus aegyptiacus	2020-09-01	Negative	43.0952	75.1405	n/a	n/a	n/a	No				Negative
E20-163_Fecal	Fecal	E20-163	Rousettus aegyptiacus	2020-10-01	Negative	Undetermined	87.304	77.2295	81.7558	71.0972					Negative
E20-165_Fecal	Fecal	E20-165	Rousettus aegyptiacus	2020-10-01	Negative	Undetermined	83.207	77.0769	86.2721	88.8993					Negative
E20-166_Fecal	Fecal	E20-166	Rousettus aegyptiacus	2020-10-01	Negative	Undetermined	60.0001	n/a	n/a	n/a					Negative
E20-167_Fecal	Fecal	E20-167	Rousettus aegyptiacus	2020-10-01	Negative	Undetermined	60.0001	n/a	n/a	n/a					Negative
E20-168_Fecal	Fecal	E20-168	Rousettus aegyptiacus	2020-10-01	Negative	Undetermined	60.0001	n/a	n/a	n/a					Negative
E20-169_Fecal	Fecal	E20-169	Rousettus aegyptiacus	2020-10-01	Negative	Undetermined	60.0001	n/a	n/a	n/a					Negative
E20-17_Fecal	Fecal	E20-17	Rousettus aegyptiacus	2020-09-01	Negative	38.6125	82.7834	61.0304	n/a	n/a	No				Negative
E20-170_Fecal	Fecal	E20-170	Rousettus aegyptiacus	2020-10-01	Negative	Undetermined	80.8718	85.1045	88.7534	72.5523					Negative
E20-172_Urine	Urine	E20-172	Rousettus aegyptiacus	2020-10-01	Negative	28.5962	60.0005	n/a	n/a	n/a	Yes	No			Negative
E20-173_Urine	Urine	E20-173	Rousettus aegyptiacus	2020-10-01	Negative	Undetermined	60.0008	n/a	n/a	n/a					Negative
E20-174_Urine	Urine	E20-174	Rousettus aegyptiacus	2020-10-01	Negative	Undetermined	60.0005	n/a	n/a	n/a					Negative
E20-175_Urine	Urine	E20-175	Rousettus aegyptiacus	2020-10-01	Negative	Undetermined	73.136	n/a	n/a	n/a					Negative
E20-176_Urine	Urine	E20-176	Rousettus aegyptiacus	2020-10-01	Negative	Undetermined	74.0117	n/a	n/a	n/a					Negative
E20-18_Fecal	Fecal	E20-18	Rousettus aegyptiacus	2020-09-01	Potential positive	38.8455	84.1062	n/a	n/a	n/a	Yes	Yes	Yes	Negative	Negative
E20-181_Urine	Urine	E20-181	Rousettus aegyptiacus	2020-10-01	Negative	Undetermined	83.8121	89.8013	74.7552	88.0483					Negative
E20-189_Urine	Urine	E20-189	Rousettus aegyptiacus	2020-10-01	Negative	Undetermined	60.0009	n/a	n/a	n/a					Negative
E20-19_Fecal	Fecal	E20-19	Rousettus aegyptiacus	2020-09-01	Negative	Undetermined	60.0015	n/a	n/a	n/a					Negative
E20-190_Urine	Urine	E20-190	Rousettus aegyptiacus	2020-10-01	Negative	Undetermined	90.8238	78.8454	88.0483	81.767					Negative
E20-194_Urine	Urine	E20-194	Rousettus aegyptiacus	2020-10-01	Negative	Undetermined	84.5424	87.7562	77.9689	n/a					Negative
E20-20_Fecal	Fecal	E20-20	Rousettus aegyptiacus	2020-09-01	Negative	Undetermined	85.4291	88.8096	74.4056	n/a					Negative
E20-200_Urine	Urine	E20-200	Rousettus aegyptiacus	2020-10-01	Negative	Undetermined	60.0013	n/a	n/a	n/a					Negative
E20-203_Urine	Urine	E20-203	Rousettus aegyptiacus	2020-10-01	Negative	Undetermined	60.0013	n/a	n/a	n/a					Negative
E20-21_Fecal	Fecal	E20-21	Rousettus aegyptiacus	2020-09-01	Potential positive	34.4059	82.785	n/a	n/a	n/a	Yes	Yes	Yes	Negative	Negative
E20-215_Urine	Urine	E20-215	Rousettus aegyptiacus	2020-10-01	Negative	Undetermined	78.115	n/a	n/a	n/a					Negative
E20-22_Fecal	Fecal	E20-22	Rousettus aegyptiacus	2020-09-01	Negative	37.4073	86.7538	n/a	n/a	n/a	Yes	No			Negative
E20-23_Fecal	Fecal	E20-23	Rousettus aegyptiacus	2020-09-01	Negative	30.2259	62.9408	n/a	n/a	n/a	No				Negative
E20-236_Urine	Urine	E20-236	Rousettus aegyptiacus	2020-11-01	Negative	Undetermined	60.0012	n/a	n/a	n/a					Negative
E20-237_Urine	Urine	E20-237	Rousettus aegyptiacus	2020-11-01	Negative	Undetermined	60.0009	n/a	n/a	n/a					Negative
E20-238_Urine	Urine	E20-238	Rousettus aegyptiacus	2020-11-01	Negative	39.8343	88.4647	83.7937	63.2123	n/a	Yes	Yes	No		Negative
E20-239_Urine	Urine	E20-239	Rousettus aegyptiacus	2020-11-01	Negative	Undetermined	81.8924	87.4383	77.952	75.6169					Negative
E20-24_Fecal	Fecal	E20-24	Rousettus aegyptiacus	2020-09-01	Negative	Undetermined	60.0009	n/a	n/a	n/a					Negative
E20-240_Urine	Urine	E20-240	Rousettus aegyptiacus	2020-11-01	Negative	Undetermined	86.8545	79.8492	82.914	70.5088					Negative
E20-241_Urine	Urine	E20-241	Rousettus aegyptiacus	2020-11-01	Negative	Undetermined	93.5679	81.8924	86.7086	76.2006					Negative
E20-242_Urine	Urine	E20-242	Rousettus aegyptiacus	2020-11-01	Negative	Undetermined	60.0009	n/a	n/a	n/a					Negative
E20-243_Urine	Urine	E20-243	Rousettus aegyptiacus	2020-11-01	Negative	Undetermined	60.0009	n/a	n/a	n/a					Negative
E20-244_Urine	Urine	E20-244	Rousettus aegyptiacus	2020-11-01	Negative	Undetermined	92.4004	84.9572	77.3682	73.2818					Negative
E20-245_Urine	Urine	E20-245	Rousettus aegyptiacus	2020-11-01	Negative	Undetermined	60.001	n/a	n/a	n/a					Negative
E20-246_Urine	Urine	E20-246	Rousettus aegyptiacus	2020-11-01	Negative	Undetermined	77.6631	86.7131	81.8962	74.0139					Negative
E20-247_Urine	Urine	E20-247	Rousettus aegyptiacus	2020-11-01	Negative	Undetermined	60.147	n/a	n/a	n/a					Negative
E20-248_Urine	Urine	E20-248	Rousettus aegyptiacus	2020-11-01	Negative	Undetermined	84.8117	87.5847	90.5036	79.1198					Negative
E20-249_Urine	Urine	E20-249	Rousettus aegyptiacus	2020-11-01	Negative	Undetermined	60.0009	n/a	n/a	n/a					Negative
E20-25_Fecal	Fecal	E20-25	Rousettus aegyptiacus	2020-09-01	Negative	17.2641	80.8741	n/a	n/a	n/a	No				Negative
E20-250_Urine	Urine	E20-250	Rousettus aegyptiacus	2020-11-01	Negative	Undetermined	61.7532	n/a	n/a	n/a					Negative
E20-251_Urine	Urine	E20-251	Rousettus aegyptiacus	2020-11-01	Negative	Undetermined	90.8002	85.1075	81.0204	76.0575					Negative
E20-252_Urine	Urine	E20-252	Rousettus aegyptiacus	2020-11-01	Negative	Undetermined	60.0012	n/a	n/a	n/a					Negative
E20-253_Urine	Urine	E20-253	Rousettus aegyptiacus	2020-11-01	Negative	15.0437	60.7306	n/a	n/a	n/a	No				Negative
E20-254_Urine	Urine	E20-254	Rousettus aegyptiacus	2020-11-01	Negative	13.9695	60.0012	n/a	n/a	n/a	No				Negative
E20-255_Urine	Urine	E20-255	Rousettus aegyptiacus	2020-11-01	Negative	Undetermined	78.3929	83.2099	93.7196	70.2187					Negative
E20-256_Urine	Urine	E20-256	Rousettus aegyptiacus	2020-11-01	Negative	Undetermined	89.3356	75.4709	79.4114	93.7139					Negative
E20-257_Urine	Urine	E20-257	Rousettus aegyptiacus	2020-11-01	Negative	Undetermined	60.0009	n/a	n/a	n/a					Negative
E20-258_Urine	Urine	E20-258	Rousettus aegyptiacus	2020-11-01	Negative	Undetermined	60.0009	n/a	n/a	n/a					Negative
E20-259_Urine	Urine	E20-259	Rousettus aegyptiacus	2020-11-01	Negative	Undetermined	60.0012	n/a	n/a	n/a					Negative
E20-26_Fecal	Fecal	E20-26	Rousettus aegyptiacus	2020-09-01	Negative	10.5613	63.3818	n/a	n/a	n/a	No				Negative
E20-260_Urine	Urine	E20-260	Rousettus aegyptiacus	2020-11-01	Negative	38.9734	60.0008	n/a	n/a	n/a	No				Negative
E20-261_Urine	Urine	E20-261	Rousettus aegyptiacus	2020-11-01	Negative	Undetermined	61.3151	n/a	n/a	n/a					Negative
E20-262_Urine	Urine	E20-262	Rousettus aegyptiacus	2020-11-01	Negative	9.60063	60.0008	n/a	n/a	n/a	No				Negative
E20-263_Urine	Urine	E20-263	Rousettus aegyptiacus	2020-11-01	Negative	Undetermined	83.6478	92.1139	79.9986	88.6107					Negative
E20-264_Urine	Urine	E20-264	Rousettus aegyptiacus	2020-11-01	Negative	40.8036	81.455	89.9198	n/a	n/a	Yes	No			Negative
E20-265_Urine	Urine	E20-265	Rousettus aegyptiacus	2020-11-01	Negative	Undetermined	60.0008	n/a	n/a	n/a					Negative
E20-266_Urine	Urine	E20-266	Rousettus aegyptiacus	2020-11-01	Negative	Undetermined	64.3857	n/a	n/a	n/a					Negative
E20-267_Urine	Urine	E20-267	Rousettus aegyptiacus	2020-11-01	Negative	Undetermined	60.001	n/a	n/a	n/a					Negative
E20-268_Urine	Urine	E20-268	Rousettus aegyptiacus	2020-11-01	Negative	Undetermined	85.5775	93.0311	81.7776	68.1856					Negative
E20-269_Urine	Urine	E20-269	Rousettus aegyptiacus	2020-11-01	Negative	9.4941	90.8389	81.7776	73.7393	84.8467	No				Negative
E20-27_Fecal	Fecal	E20-27	Rousettus aegyptiacus	2020-09-01	Negative	36.019	73.9653	86.1658	64.5577	n/a	Yes	No			Negative
E20-270_Urine	Urine	E20-270	Rousettus aegyptiacus	2020-11-01	Negative	Undetermined	60.0012	n/a	n/a	n/a					Negative
E20-271_Urine	Urine	E20-271	Rousettus aegyptiacus	2020-11-01	Negative	Undetermined	60.0012	n/a	n/a	n/a					Negative
E20-272_Urine	Urine	E20-272	Rousettus aegyptiacus	2020-11-01	Negative	Undetermined	60.0012	n/a	n/a	n/a					Negative
E20-273_Urine	Urine	E20-273	Rousettus aegyptiacus	2020-11-01	Negative	Undetermined	83.2099	87.4429	89.7784	93.4276					Negative
E20-274_Urine	Urine	E20-274	Rousettus aegyptiacus	2020-11-01	Negative	Undetermined	84.0816	92.1085	79.4114	69.1953					Negative
E20-275_Urine	Urine	E20-275	Rousettus aegyptiacus	2020-11-01	Negative	Undetermined	60.001	n/a	n/a	n/a					Negative
E20-276_Urine	Urine	E20-276	Rousettus aegyptiacus	2020-11-01	Negative	Undetermined	60.0012	n/a	n/a	n/a					Negative
E20-277_Urine	Urine	E20-277	Rousettus aegyptiacus	2020-11-01	Negative	Undetermined	60.0012	n/a	n/a	n/a					Negative
E20-278_Urine	Urine	E20-278	Rousettus aegyptiacus	2020-11-01	Negative	Undetermined	60.0009	n/a	n/a	n/a					Negative
E20-279_Urine	Urine	E20-279	Rousettus aegyptiacus	2020-11-01	Negative	Undetermined	60.0012	n/a	n/a	n/a					Negative
E20-28_Fecal	Fecal	E20-28	Rousettus aegyptiacus	2020-09-01	Potential positive	36.1563	83.6669	n/a	n/a	n/a	Yes	Yes	Yes	Negative	Negative
E20-280_Urine	Urine	E20-280	Rousettus aegyptiacus	2020-11-01	Negative	Undetermined	60.0012	n/a	n/a	n/a					Negative
E20-281_Urine	Urine	E20-281	Rousettus aegyptiacus	2020-11-01	Negative	Undetermined	60.001	n/a	n/a	n/a					Negative
E20-282_Urine	Urine	E20-282	Rousettus aegyptiacus	2020-11-01	Negative	Undetermined	82.9179	88.1728	78.3929	73.1381					Negative
E20-283_Urine	Urine	E20-283	Rousettus aegyptiacus	2020-11-01	Negative	Undetermined	60.0009	n/a	n/a	n/a					Negative
E20-284_Urine	Urine	E20-284	Rousettus aegyptiacus	2020-11-01	Negative	Undetermined	87.3313	91.4235	82.9468	76.9546					Negative
E20-285_Urine	Urine	E20-285	Rousettus aegyptiacus	2020-11-01	Negative	Undetermined	87.8808	81.8962	92.2599	76.6413					Negative
E20-286_Urine	Urine	E20-286	Rousettus aegyptiacus	2020-11-01	Negative	Undetermined	70.8009	n/a	n/a	n/a					Negative
E20-287_Urine	Urine	E20-287	Rousettus aegyptiacus	2020-11-01	Negative	Undetermined	60.0009	n/a	n/a	n/a					Negative
E20-288_Urine	Urine	E20-288	Rousettus aegyptiacus	2020-11-01	Negative	30.1508	89.1946	84.8155	78.9768	72.8462	No				Negative
E20-289_Urine	Urine	E20-289	Rousettus aegyptiacus	2020-11-01	Negative	Undetermined	60.001	n/a	n/a	n/a					Negative
E20-29_Fecal	Fecal	E20-29	Rousettus aegyptiacus	2020-09-01	Negative	40.4078	85.7249	n/a	n/a	n/a	Yes	No			Negative
E20-290_Urine	Urine	E20-290	Rousettus aegyptiacus	2020-11-01	Negative	Undetermined	60.0008	n/a	n/a	n/a					Negative
E20-291_Urine	Urine	E20-291	Rousettus aegyptiacus	2020-11-01	Negative	Undetermined	60.0009	n/a	n/a	n/a					Negative
E20-292_Urine	Urine	E20-292	Rousettus aegyptiacus	2020-11-01	Negative	Undetermined	87.2923	74.7412	90.2112	62.4819					Negative
E20-293_Urine	Urine	E20-293	Rousettus aegyptiacus	2020-11-01	Negative	Undetermined	60.0009	n/a	n/a	n/a					Negative
E20-294_Urine	Urine	E20-294	Rousettus aegyptiacus	2020-11-01	Negative	Undetermined	60.0012	n/a	n/a	n/a					Negative
E20-295_Urine	Urine	E20-295	Rousettus aegyptiacus	2020-11-01	Negative	Undetermined	60.001	n/a	n/a	n/a					Negative
E20-30_Fecal	Fecal	E20-30	Rousettus aegyptiacus	2020-09-01	Negative	33.4913	81.0211	n/a	n/a	n/a	Yes	No			Negative
E20-300_Fecal	Fecal	E20-300	Rousettus aegyptiacus	2020-11-01	Negative	36.5297	76.6592	85.865	91.1254	n/a	No				Negative
E20-301_Fecal	Fecal	E20-301	Rousettus aegyptiacus	2020-11-01	Negative	38.4376	91.5638	76.2209	n/a	n/a	Yes	No			Negative
E20-302_Fecal	Fecal	E20-302	Rousettus aegyptiacus	2020-11-01	Negative	Undetermined	60.0013	n/a	n/a	n/a					Negative
E20-303_Fecal	Fecal	E20-303	Rousettus aegyptiacus	2020-11-01	Negative	41.5719	80.5913	85.8483	64.6741	n/a	Yes	No			Negative
E20-304_Fecal	Fecal	E20-304	Rousettus aegyptiacus	2020-11-01	Negative	37.9377	85.9943	80.5913	65.9884	n/a	Yes	No			Negative
E20-305_Fecal	Fecal	E20-305	Rousettus aegyptiacus	2020-11-01	Negative	42.6257	87.3086	90.6673	65.5503	83.8039	Yes	Yes	No		Negative
E20-306_Fecal	Fecal	E20-306	Rousettus aegyptiacus	2020-11-01	Negative	Undetermined	84.9721	89.7911	n/a	n/a					Negative
E20-307_Fecal	Fecal	E20-307	Rousettus aegyptiacus	2020-11-01	Negative	Undetermined	60.0012	n/a	n/a	n/a					Negative
E20-308_Fecal	Fecal	E20-308	Rousettus aegyptiacus	2020-11-01	Negative	Undetermined	61.6075	n/a	n/a	n/a					Negative
E20-309_Fecal	Fecal	E20-309	Rousettus aegyptiacus	2020-11-01	Negative	Undetermined	68.0328	75.9184	91.2514	85.7023					Negative
E20-31_Fecal	Fecal	E20-31	Rousettus aegyptiacus	2020-09-01	Negative	38.875	81.0211	n/a	n/a	n/a	Yes	No			Negative
E20-310_Fecal	Fecal	E20-310	Rousettus aegyptiacus	2020-11-01	Negative	Undetermined	60.0012	n/a	n/a	n/a					Negative
E20-311_Fecal	Fecal	E20-311	Rousettus aegyptiacus	2020-11-01	Negative	Undetermined	71.2493	84.9807	92.7228	81.6209					Negative
E20-312_Fecal	Fecal	E20-312	Rousettus aegyptiacus	2020-11-01	Negative	Undetermined	74.4674	79.1433	91.5638	82.7964					Negative
E20-313_Fecal	Fecal	E20-313	Rousettus aegyptiacus	2020-11-01	Negative	Undetermined	71.2527	93.4634	86.5956	n/a					Negative
E20-314_Fecal	Fecal	E20-314	Rousettus aegyptiacus	2020-11-01	Negative	Undetermined	79.1433	93.4634	83.9654	n/a					Negative
E20-315_Fecal	Fecal	E20-315	Rousettus aegyptiacus	2020-11-01	Negative	43.101	76.0747	n/a	n/a	n/a	Yes	No			Negative
E20-316_Fecal	Fecal	E20-316	Rousettus aegyptiacus	2020-11-01	Negative	Undetermined	84.9882	75.9286	n/a	n/a					Negative
E20-317_Fecal	Fecal	E20-317	Rousettus aegyptiacus	2020-11-01	Negative	2.9187	85.865	76.5131	72.4217	93.3172	No				Negative
E20-318_Fecal	Fecal	E20-318	Rousettus aegyptiacus	2020-11-01	Negative	41.6177	86.3033	81.0429	61.4624	77.536	Yes	No			Negative
E20-319_Fecal	Fecal	E20-319	Rousettus aegyptiacus	2020-11-01	Negative	Undetermined	85.1344	91.1254	67.7457	77.3898					Negative
E20-32_Fecal	Fecal	E20-32	Rousettus aegyptiacus	2020-09-01	Negative	25.0007	62.3528	n/a	n/a	n/a	No				Negative
E20-320_Fecal	Fecal	E20-320	Rousettus aegyptiacus	2020-11-01	Negative	Undetermined	76.3223	91.1736	88.0857	n/a					Negative
E20-321_Fecal	Fecal	E20-321	Rousettus aegyptiacus	2020-11-01	Negative	Undetermined	77.9585	73.5786	90.0764	94.1644					Negative
E20-322_Fecal	Fecal	E20-322	Rousettus aegyptiacus	2020-11-01	Negative	Undetermined	60.0005	n/a	n/a	n/a					Negative
E20-323_Fecal	Fecal	E20-323	Rousettus aegyptiacus	2020-11-01	Negative	Undetermined	77.5141	87.5844	74.4492	68.9032					Negative
E20-324_Fecal	Fecal	E20-324	Rousettus aegyptiacus	2020-11-01	Negative	24.0218	76.5178	89.0886	86.4575	n/a	No				Negative
E20-325_Fecal	Fecal	E20-325	Rousettus aegyptiacus	2020-11-01	Negative	Undetermined	91.2444	86.8645	74.3086	71.2426					Negative
E20-326_Fecal	Fecal	E20-326	Rousettus aegyptiacus	2020-11-01	Negative	Undetermined	74.1626	88.7625	77.5206	80.1485					Negative
E20-327_Fecal	Fecal	E20-327	Rousettus aegyptiacus	2020-11-01	Negative	Undetermined	77.5206	93.4344	n/a	n/a					Negative
E20-328_Fecal	Fecal	E20-328	Rousettus aegyptiacus	2020-11-01	Negative	38.7789	88.3141	80.8708	62.7735	n/a	Yes	No			Negative
E20-329_Fecal	Fecal	E20-329	Rousettus aegyptiacus	2020-11-01	Negative	Undetermined	73.3814	65.147	87.9387	93.5263					Negative
E20-33_Fecal	Fecal	E20-33	Rousettus aegyptiacus	2020-09-01	Negative	7.75224	68.8248	82.6489	77.2075	92.0611	No				Negative
E20-330_Fecal	Fecal	E20-330	Rousettus aegyptiacus	2020-11-01	Negative	6.87826	75.7627	93.7141	90.6493	87.2925	No				Negative
E20-331_Fecal	Fecal	E20-331	Rousettus aegyptiacus	2020-11-01	Negative	Undetermined	77.66	82.7681	87.4384	69.633					Negative
E20-332_Fecal	Fecal	E20-332	Rousettus aegyptiacus	2020-11-01	Negative	39.1503	80.8708	85.3952	n/a	n/a	Yes	No			Negative
E20-333_Fecal	Fecal	E20-333	Rousettus aegyptiacus	2020-11-01	Negative	Undetermined	79.1161	61.9121	n/a	n/a					Negative
E20-334_Fecal	Fecal	E20-334	Rousettus aegyptiacus	2020-11-01	Potential positive	40.7622	82.5041	n/a	n/a	n/a	Yes	Yes	Yes	Negative	Negative
E20-335_Fecal	Fecal	E20-335	Rousettus aegyptiacus	2020-11-01	Negative	Undetermined	75.0561	91.2812	77.6872	n/a					Negative
E20-336_Fecal	Fecal	E20-336	Rousettus aegyptiacus	2020-11-01	Negative	Undetermined	77.3898	n/a	n/a	n/a					Negative
E20-337_Fecal	Fecal	E20-337	Rousettus aegyptiacus	2020-11-01	Negative	Undetermined	77.6665	91.8284	87.4485	73.7246					Negative
E20-338_Fecal	Fecal	E20-338	Rousettus aegyptiacus	2020-11-01	Potential positive	37.6665	82.1925	n/a	n/a	n/a	Yes	Yes	Yes	Negative	Negative
E20-339_Fecal	Fecal	E20-339	Rousettus aegyptiacus	2020-11-01	Negative	Undetermined	88.0654	75.787	83.6803	n/a					Negative
E20-34_Fecal	Fecal	E20-34	Rousettus aegyptiacus	2020-09-01	Negative	42.7662	80.4331	63.3818	n/a	n/a	No				Negative
E20-340_Fecal	Fecal	E20-340	Rousettus aegyptiacus	2020-11-01	Negative	Undetermined	83.0817	90.6777	78.4072	87.3179					Negative
E20-341_Fecal	Fecal	E20-341	Rousettus aegyptiacus	2020-11-01	Negative	Undetermined	86.8878	92.4405	76.9515	73.5906					Negative
E20-342_Fecal	Fecal	E20-342	Rousettus aegyptiacus	2020-11-01	Negative	Undetermined	86.3114	81.6339	78.7104	74.3253					Negative
E20-343_Fecal	Fecal	E20-343	Rousettus aegyptiacus	2020-11-01	Negative	44.9684	77.2222	91.8168	60.7302	69.633	No				Negative
E20-344_Fecal	Fecal	E20-344	Rousettus aegyptiacus	2020-11-01	Negative	Undetermined	79.2951	75.2023	89.9657	94.3508					Negative
E20-345_Fecal	Fecal	E20-345	Rousettus aegyptiacus	2020-11-01	Negative	33.8254	75.6168	84.3736	91.5249	78.8276	No				Negative
E20-346_Fecal	Fecal	E20-346	Rousettus aegyptiacus	2020-11-01	Negative	42.8191	75.9146	81.4625	n/a	n/a	No				Negative
E20-347_Fecal	Fecal	E20-347	Rousettus aegyptiacus	2020-11-01	Negative	Undetermined	92.1087	78.2438	81.6006	89.4817					Negative
E20-348_Fecal	Fecal	E20-348	Rousettus aegyptiacus	2020-11-01	Negative	Undetermined	79.8565	89.9304	n/a	n/a					Negative
E20-349_Fecal	Fecal	E20-349	Rousettus aegyptiacus	2020-11-01	Negative	39.7327	77.8125	n/a	n/a	n/a	Yes	No			Negative
E20-35_Fecal	Fecal	E20-35	Rousettus aegyptiacus	2020-09-01	Negative	41.794	60.0008	n/a	n/a	n/a	No				Negative
E20-350_Fecal	Fecal	E20-350	Rousettus aegyptiacus	2020-11-01	Negative	42.8031	74.887	n/a	n/a	n/a	No				Negative
E20-351_Fecal	Fecal	E20-351	Rousettus aegyptiacus	2020-11-01	Negative	Undetermined	79.1265	91.0984	88.4705	73.8706					Negative
E20-353_Fecal	Fecal	E20-353	Rousettus aegyptiacus	2020-11-01	Negative	Undetermined	82.0724	85.8728	77.9796	91.4274					Negative
E20-354_Fecal	Fecal	E20-354	Rousettus aegyptiacus	2020-11-01	Potential positive	38.8927	82.7964	n/a	n/a	n/a	Yes	Yes	Yes	Negative	Negative
E20-355_Fecal	Fecal	E20-355	Rousettus aegyptiacus	2020-11-01	Negative	Undetermined	76.7906	n/a	n/a	n/a					Negative
E20-356_Fecal	Fecal	E20-356	Rousettus aegyptiacus	2020-11-01	Negative	Undetermined	90.258	83.3879	86.4575	71.9865					Negative
E20-357_Fecal	Fecal	E20-357	Rousettus aegyptiacus	2020-11-01	Negative	41.1563	87.7303	92.4006	77.66	74.1573	No				Negative
E20-358_Fecal	Fecal	E20-358	Rousettus aegyptiacus	2020-11-01	Potential positive	42.2456	82.3647	n/a	n/a	n/a	Yes	Yes	Yes	Negative	Negative
E20-359_Fecal	Fecal	E20-359	Rousettus aegyptiacus	2020-11-01	Negative	Undetermined	81.4625	89.9304	75.3306	93.1424					Negative
E20-36_Fecal	Fecal	E20-36	Rousettus aegyptiacus	2020-09-01	Negative	Undetermined	76.9223	90.4592	82.3665	79.4236					Negative
E20-360_Fecal	Fecal	E20-360	Rousettus aegyptiacus	2020-12-01	Negative	Undetermined	74.5578	n/a	n/a	n/a					Negative
E20-361_Fecal	Fecal	E20-361	Rousettus aegyptiacus	2020-12-01	Negative	Undetermined	90.7325	78.0868	83.0863	86.9094					Negative
E20-362_Fecal	Fecal	E20-362	Rousettus aegyptiacus	2020-12-01	Negative	31.279	65	n/a	n/a	n/a	No				Negative
E20-363_Fecal	Fecal	E20-363	Rousettus aegyptiacus	2020-12-01	Negative	18.7802	64.7059	91.1736	86.7623	79.9984	No				Negative
E20-364_Fecal	Fecal	E20-364	Rousettus aegyptiacus	2020-12-01	Negative	Undetermined	73.8225	n/a	n/a	n/a					Negative
E20-365_Fecal	Fecal	E20-365	Rousettus aegyptiacus	2020-12-01	Negative	Undetermined	83.2333	92.9381	88.2328	62.6473					Negative
E20-366_Fecal	Fecal	E20-366	Rousettus aegyptiacus	2020-12-01	Negative	13.6042	74.9989	n/a	n/a	n/a	No				Negative
E20-367_Fecal	Fecal	E20-367	Rousettus aegyptiacus	2020-12-01	Negative	Undetermined	93.3793	90.2914	73.8225	78.0868					Negative
E20-368_Fecal	Fecal	E20-368	Rousettus aegyptiacus	2020-12-01	Negative	Undetermined	92.7911	78.0868	89.4091	71.3228					Negative
E20-369_Fecal	Fecal	E20-369	Rousettus aegyptiacus	2020-12-01	Negative	44.7971	82.4981	61.0298	63.8236	n/a	No				Negative
E20-37_Fecal	Fecal	E20-37	Rousettus aegyptiacus	2020-09-01	Negative	38.3658	86.4598	n/a	n/a	n/a	Yes	No			Negative
E20-370_Fecal	Fecal	E20-370	Rousettus aegyptiacus	2020-12-01	Negative	40.1048	65.2941	86.0271	n/a	n/a	Yes	No			Negative
E20-371_Fecal	Fecal	E20-371	Rousettus aegyptiacus	2020-12-01	Negative	43.8951	88.3798	61.4709	n/a	n/a	No				Negative
E20-372_Fecal	Fecal	E20-372	Rousettus aegyptiacus	2020-12-01	Negative	43.8625	89.2621	84.1156	n/a	n/a	No				Negative
E20-373_Fecal	Fecal	E20-373	Rousettus aegyptiacus	2020-12-01	Negative	Undetermined	87.5133	65.0028	91.9272	n/a					Negative
E20-374_Fecal	Fecal	E20-374	Rousettus aegyptiacus	2020-12-01	Negative	Undetermined	77.2144	63.9729	74.2719	93.6927					Negative
E20-375_Fecal	Fecal	E20-375	Rousettus aegyptiacus	2020-12-01	Negative	Undetermined	91.3386	87.2191	82.9524	78.9799					Negative
E20-376_Fecal	Fecal	E20-376	Rousettus aegyptiacus	2020-12-01	Negative	Undetermined	93.3984	85.4535	81.7754	88.249					Negative
E20-377_Fecal	Fecal	E20-377	Rousettus aegyptiacus	2020-12-01	Negative	Undetermined	86.0421	64.1201	91.4858	61.0304					Negative
E20-378_Fecal	Fecal	E20-378	Rousettus aegyptiacus	2020-12-01	Negative	38.5072	85.8949	64.5614	n/a	n/a	Yes	No			Negative
E20-379_Fecal	Fecal	E20-379	Rousettus aegyptiacus	2020-12-01	Negative	Undetermined	64.5614	91.3386	78.2443	85.4535					Negative
E20-38_Fecal	Fecal	E20-38	Rousettus aegyptiacus	2020-09-01	Potential positive	36.5532	75.2883	84.1079	67.7916	90.5757	Yes	Yes	Yes	Negative	Negative
E20-380_Fecal	Fecal	E20-380	Rousettus aegyptiacus	2020-12-01	Negative	Undetermined	88.6903	82.9524	91.78	77.5087					Negative
E20-381_Fecal	Fecal	E20-381	Rousettus aegyptiacus	2020-12-01	Negative	Undetermined	76.6259	n/a	n/a	n/a					Negative
E20-382_Fecal	Fecal	E20-382	Rousettus aegyptiacus	2020-12-01	Negative	Undetermined	77.2144	82.9524	87.5133	73.0948					Negative
E20-383_Fecal	Fecal	E20-383	Rousettus aegyptiacus	2020-12-01	Negative	Undetermined	87.6605	76.4788	83.2466	90.603					Negative
E20-384_Fecal	Fecal	E20-384	Rousettus aegyptiacus	2020-12-01	Negative	Undetermined	84.4237	88.8375	69.5638	93.5455					Negative
E20-385_Fecal	Fecal	E20-385	Rousettus aegyptiacus	2020-12-01	Negative	Undetermined	78.3914	85.0122	73.0948	n/a					Negative
E20-386_Fecal	Fecal	E20-386	Rousettus aegyptiacus	2020-12-01	Negative	Undetermined	71.3293	92.0743	88.8375	75.0075					Negative
E20-387_Fecal	Fecal	E20-387	Rousettus aegyptiacus	2020-12-01	Negative	Undetermined	76.4788	93.5455	78.5386	73.3891					Negative
E20-388_Fecal	Fecal	E20-388	Rousettus aegyptiacus	2020-12-01	Negative	Undetermined	77.8029	86.3363	89.2789	73.242					Negative
E20-389_Fecal	Fecal	E20-389	Rousettus aegyptiacus	2020-12-01	Negative	Undetermined	87.628	83.0724	91.7428	71.6098					Negative
E20-39_Fecal	Fecal	E20-39	Rousettus aegyptiacus	2020-09-01	Potential positive	35.8166	83.373	n/a	n/a	n/a	Yes	Yes	Yes	Negative	Negative
E20-390_Fecal	Fecal	E20-390	Rousettus aegyptiacus	2020-12-01	Negative	18.1991	77.1941	86.7463	81.8967	90.5672	No				Negative
E20-391_Fecal	Fecal	E20-391	Rousettus aegyptiacus	2020-12-01	Potential positive	42.0654	84.9828	n/a	n/a	n/a	Yes	Yes	Yes	Negative	Negative
E20-392_Fecal	Fecal	E20-392	Rousettus aegyptiacus	2020-12-01	Negative	Undetermined	77.9289	n/a	n/a	n/a					Negative
E20-393_Fecal	Fecal	E20-393	Rousettus aegyptiacus	2020-12-01	Negative	Undetermined	86.5993	74.4019	71.1689	77.9289					Negative
E20-394_Fecal	Fecal	E20-394	Rousettus aegyptiacus	2020-12-01	Negative	44.0614	90.5672	76.0185	n/a	n/a	No				Negative
E20-395_Fecal	Fecal	E20-395	Rousettus aegyptiacus	2020-12-01	Negative	Undetermined	78.2228	n/a	n/a	n/a					Negative
E20-396_Fecal	Fecal	E20-396	Rousettus aegyptiacus	2020-12-01	Negative	Undetermined	90.8611	75.8715	83.3663	86.8932					Negative
E20-397_Fecal	Fecal	E20-397	Rousettus aegyptiacus	2020-12-01	Negative	Undetermined	91.3019	74.108	88.3628	78.9576					Negative
E20-398_Fecal	Fecal	E20-398	Rousettus aegyptiacus	2020-12-01	Negative	Undetermined	89.2446	85.7176	67.9359	92.0367					Negative
E20-399_Fecal	Fecal	E20-399	Rousettus aegyptiacus	2020-12-01	Negative	Undetermined	60.0008	n/a	n/a	n/a					Negative
E20-40_Fecal	Fecal	E20-40	Rousettus aegyptiacus	2020-09-01	Negative	40.5173	89.1349	82.3665	n/a	n/a	No				Negative
E20-400_Fecal	Fecal	E20-400	Rousettus aegyptiacus	2020-12-01	Negative	Undetermined	89.1268	75.0051	77.8	61.3247					Negative
E20-401_Fecal	Fecal	E20-401	Rousettus aegyptiacus	2020-12-01	Negative	39.8748	77.8	n/a	n/a	n/a	Yes	No			Negative
E20-403_Fecal	Fecal	E20-403	Rousettus aegyptiacus	2020-12-01	Negative	Undetermined	87.95	66.1791	70.1508	78.3885					Negative
E20-406_Fecal	Fecal	E20-406	Rousettus aegyptiacus	2020-12-01	Potential positive	37.0543	84.2787	91.6354	n/a	n/a	Yes	Yes	Yes	Negative	Negative
E20-407_Fecal	Fecal	E20-407	Rousettus aegyptiacus	2020-12-01	Negative	Undetermined	87.8099	83.8373	90.8997	93.401					Negative
E20-409_Fecal	Fecal	E20-409	Rousettus aegyptiacus	2020-12-01	Negative	37.1074	77.3634	87.5156	n/a	n/a	Yes	No			Negative
E20-41_Fecal	Fecal	E20-41	Rousettus aegyptiacus	2020-09-01	Negative	Undetermined	77.2165	92.2249	89.7235	84.5736					Negative
E20-410_Fecal	Fecal	E20-410	Rousettus aegyptiacus	2020-12-01	Negative	Undetermined	76.0392	88.3984	83.2487	93.8424					Negative
E20-411_Fecal	Fecal	E20-411	Rousettus aegyptiacus	2020-12-01	Negative	Undetermined	76.7748	69.8596	90.8997	n/a					Negative
E20-412_Fecal	Fecal	E20-412	Rousettus aegyptiacus	2020-12-01	Negative	Undetermined	87.8099	77.2162	92.9596	n/a					Negative
E20-414_Fecal	Fecal	E20-414	Rousettus aegyptiacus	2020-12-01	Negative	31.5698	60.0016	n/a	n/a	n/a	No				Negative
E20-415_Fecal	Fecal	E20-415	Rousettus aegyptiacus	2020-12-01	Negative	Undetermined	82.3659	90.3111	77.3634	68.5354					Negative
E20-419_Fecal	Fecal	E20-419	Rousettus aegyptiacus	2020-12-01	Negative	Undetermined	60.0016	n/a	n/a	n/a					Negative
E20-421_Urine	Urine	E20-421	Rousettus aegyptiacus	2020-12-01	Negative	5.86511	60.0004	n/a	n/a	n/a	No				Negative
E20-422_Urine	Urine	E20-422	Rousettus aegyptiacus	2020-12-01	Negative	Undetermined	89.363	80.1601	93.015	71.6876					Negative
E20-423_Urine	Urine	E20-423	Rousettus aegyptiacus	2020-12-01	Negative	6.82943	60.0005	n/a	n/a	n/a	No				Negative
E20-424_Urine	Urine	E20-424	Rousettus aegyptiacus	2020-12-01	Negative	Undetermined	60.0004	n/a	n/a	n/a					Negative
E20-425_Urine	Urine	E20-425	Rousettus aegyptiacus	2020-12-01	Negative	Undetermined	60.0004	n/a	n/a	n/a					Negative
E20-426_Urine	Urine	E20-426	Rousettus aegyptiacus	2020-12-01	Negative	16.3504	60.0009	n/a	n/a	n/a	No				Negative
E20-427_Urine	Urine	E20-427	Rousettus aegyptiacus	2020-12-01	Negative	Undetermined	78.9739	84.082	90.0658	75.4712					Negative
E20-428_Urine	Urine	E20-428	Rousettus aegyptiacus	2020-12-01	Negative	Undetermined	60.0008	n/a	n/a	n/a					Negative
E20-429_Urine	Urine	E20-429	Rousettus aegyptiacus	2020-12-01	Negative	40.4424	89.938	84.9729	75.3348	n/a	No				Negative
E20-43_Fecal	Fecal	E20-43	Rousettus aegyptiacus	2020-09-01	Negative	6.26679	78.0994	87.3692	63.6796	84.1321	No				Negative
E20-430_Urine	Urine	E20-430	Rousettus aegyptiacus	2020-12-01	Negative	Undetermined	60.0009	n/a	n/a	n/a					Negative
E20-431_Urine	Urine	E20-431	Rousettus aegyptiacus	2020-12-01	Negative	Undetermined	60.0009	n/a	n/a	n/a					Negative
E20-432_Urine	Urine	E20-432	Rousettus aegyptiacus	2020-12-01	Negative	Undetermined	60.0004	n/a	n/a	n/a					Negative
E20-433_Urine	Urine	E20-433	Rousettus aegyptiacus	2020-12-01	Negative	Undetermined	60.0009	n/a	n/a	n/a					Negative
E20-434_Urine	Urine	E20-434	Rousettus aegyptiacus	2020-12-01	Negative	8.88548	60.0009	n/a	n/a	n/a	No				Negative
E20-435_Urine	Urine	E20-435	Rousettus aegyptiacus	2020-12-01	Negative	Undetermined	60.0004	n/a	n/a	n/a					Negative
E20-436_Urine	Urine	E20-436	Rousettus aegyptiacus	2020-12-01	Negative	6.41257	60.0004	n/a	n/a	n/a	No				Negative
E20-437_Urine	Urine	E20-437	Rousettus aegyptiacus	2020-12-01	Negative	Undetermined	80.4335	87.0012	74.1576	84.5201					Negative
E20-438_Urine	Urine	E20-438	Rousettus aegyptiacus	2020-12-01	Negative	Undetermined	60.0005	n/a	n/a	n/a					Negative
E20-439_Urine	Urine	E20-439	Rousettus aegyptiacus	2020-12-01	Negative	Undetermined	60.0008	n/a	n/a	n/a					Negative
E20-44_Fecal	Fecal	E20-44	Rousettus aegyptiacus	2020-09-01	Negative	11.7247	60.0011	n/a	n/a	n/a	No				Negative
E20-440_Urine	Urine	E20-440	Rousettus aegyptiacus	2020-12-01	Negative	Undetermined	88.7526	84.3741	92.4014	71.5305					Negative
E20-441_Urine	Urine	E20-441	Rousettus aegyptiacus	2020-12-01	Negative	Undetermined	83.4984	79.1199	72.1143	88.8986					Negative
E20-442_Urine	Urine	E20-442	Rousettus aegyptiacus	2020-12-01	Negative	Undetermined	86.5533	91.076	81.0093	76.7783					Negative
E20-443_Urine	Urine	E20-443	Rousettus aegyptiacus	2020-12-01	Negative	Undetermined	60.0008	n/a	n/a	n/a					Negative
E20-444_Urine	Urine	E20-444	Rousettus aegyptiacus	2020-12-01	Negative	13.7093	80.738	84.9729	67.5951	91.8364	No				Negative
E20-446_Urine	Urine	E20-446	Rousettus aegyptiacus	2020-12-01	Negative	Undetermined	74.7414	n/a	n/a	n/a					Negative
E20-447_Urine	Urine	E20-447	Rousettus aegyptiacus	2020-12-01	Negative	Undetermined	83.4984	78.5361	89.0445	75.1793					Negative
E20-448_Urine	Urine	E20-448	Rousettus aegyptiacus	2020-12-01	Negative	24.7057	60.0001	n/a	n/a	n/a	No				Negative
E20-449_Urine	Urine	E20-449	Rousettus aegyptiacus	2020-12-01	Negative	5.57479	60.0004	n/a	n/a	n/a	No				Negative
E20-45_Fecal	Fecal	E20-45	Rousettus aegyptiacus	2020-09-01	Negative	Undetermined	60.0011	n/a	n/a	n/a					Negative
E20-450_Urine	Urine	E20-450	Rousettus aegyptiacus	2020-12-01	Negative	Undetermined	60.0009	n/a	n/a	n/a					Negative
E20-451_Urine	Urine	E20-451	Rousettus aegyptiacus	2020-12-01	Negative	Undetermined	84.082	87.5847	91.0874	70.0712					Negative
E20-452_Urine	Urine	E20-452	Rousettus aegyptiacus	2020-12-01	Negative	Undetermined	60.0001	n/a	n/a	n/a					Negative
E20-453_Urine	Urine	E20-453	Rousettus aegyptiacus	2020-12-01	Negative	9.28398	90.6875	88.2033	80.7506	94.0485	No				Negative
E20-454_Urine	Urine	E20-454	Rousettus aegyptiacus	2020-12-01	Negative	Undetermined	60.0004	n/a	n/a	n/a					Negative
E20-455_Urine	Urine	E20-455	Rousettus aegyptiacus	2020-12-01	Negative	Undetermined	60.0014	n/a	n/a	n/a					Negative
E20-456_Urine	Urine	E20-456	Rousettus aegyptiacus	2020-12-01	Negative	Undetermined	60.0004	n/a	n/a	n/a					Negative
E20-457_Urine	Urine	E20-457	Rousettus aegyptiacus	2020-12-01	Negative	Undetermined	60.0004	n/a	n/a	n/a					Negative
E20-458_Urine	Urine	E20-458	Rousettus aegyptiacus	2020-12-01	Negative	23.9588	60.0005	n/a	n/a	n/a	No				Negative
E20-459_Urine	Urine	E20-459	Rousettus aegyptiacus	2020-12-01	Negative	41.9162	86.8713	92.8587	79.7158	76.9411	No				Negative
E20-460_Urine	Urine	E20-460	Rousettus aegyptiacus	2020-12-01	Negative	44.9009	80.7254	91.6716	87.4391	73.136	No				Negative
E20-461_Urine	Urine	E20-461	Rousettus aegyptiacus	2020-12-01	Negative	Undetermined	60.0008	n/a	n/a	n/a					Negative
E20-462_Urine	Urine	E20-462	Rousettus aegyptiacus	2020-12-01	Negative	Undetermined	60.0004	n/a	n/a	n/a					Negative
E20-463_Urine	Urine	E20-463	Rousettus aegyptiacus	2020-12-01	Negative	Undetermined	60.0014	n/a	n/a	n/a					Negative
E20-464_Urine	Urine	E20-464	Rousettus aegyptiacus	2020-12-01	Negative	6.45813	60.0014	n/a	n/a	n/a	Yes	No			Negative
E20-465_Urine	Urine	E20-465	Rousettus aegyptiacus	2020-12-01	Negative	35.9021	92.3085	n/a	n/a	n/a	Yes	No			Negative
E20-466_Urine	Urine	E20-466	Rousettus aegyptiacus	2020-12-01	Negative	Undetermined	60.0014	n/a	n/a	n/a					Negative
E20-467_Urine	Urine	E20-467	Rousettus aegyptiacus	2020-12-01	Negative	7.3034	60.0014	n/a	n/a	n/a	No				Negative
E20-468_Urine	Urine	E20-468	Rousettus aegyptiacus	2020-12-01	Negative	Undetermined	60.0014	n/a	n/a	n/a					Negative
E20-469_Urine	Urine	E20-469	Rousettus aegyptiacus	2020-12-01	Potential positive	36.7112	82.2131	73.9754	n/a	n/a	Yes	Yes	Yes	Negative	Negative
E20-470_Urine	Urine	E20-470	Rousettus aegyptiacus	2020-12-01	Negative	Undetermined	60.0008	n/a	n/a	n/a					Negative
E20-471_Urine	Urine	E20-471	Rousettus aegyptiacus	2020-12-01	Negative	Undetermined	81.7829	87.3381	91.7238	76.9587					Negative
E20-472_Urine	Urine	E20-472	Rousettus aegyptiacus	2020-12-01	Negative	22.5045	60.0005	n/a	n/a	n/a	No				Negative
E20-473_Urine	Urine	E20-473	Rousettus aegyptiacus	2020-12-01	Negative	38.8274	60.0005	n/a	n/a	n/a	No				Negative
E20-474_Urine	Urine	E20-474	Rousettus aegyptiacus	2020-12-01	Negative	Undetermined	60.0005	n/a	n/a	n/a					Negative
E20-475_Urine	Urine	E20-475	Rousettus aegyptiacus	2020-12-01	Negative	Undetermined	79.5577	88.3144	93.7144	62.1901					Negative
E20-476_Urine	Urine	E20-476	Rousettus aegyptiacus	2020-12-01	Negative	Undetermined	60.0004	n/a	n/a	n/a					Negative
E20-477_Urine	Urine	E20-477	Rousettus aegyptiacus	2020-12-01	Negative	Undetermined	60.0008	n/a	n/a	n/a					Negative
E20-478_Urine	Urine	E20-478	Rousettus aegyptiacus	2020-12-01	Negative	Undetermined	60.0008	n/a	n/a	n/a					Negative
E20-479_Urine	Urine	E20-479	Rousettus aegyptiacus	2020-12-01	Negative	Undetermined	60.0004	n/a	n/a	n/a					Negative
E20-49_Urine	Urine	E20-49	Rousettus aegyptiacus	2020-09-01	Negative	Undetermined	77.828	92.4411	85.1346	82.5042					Negative
E20-50_Urine	Urine	E20-50	Rousettus aegyptiacus	2020-09-01	Negative	Undetermined	74.3209	n/a	n/a	n/a					Negative
E20-51_Urine	Urine	E20-51	Rousettus aegyptiacus	2020-09-01	Negative	39.1264	80.1661	n/a	n/a	n/a	No				Negative
E20-52_Urine	Urine	E20-52	Rousettus aegyptiacus	2020-09-01	Negative	27.9764	82.5042	86.742	90.3953	77.0974	No				Negative
E20-53_Urine	Urine	E20-53	Rousettus aegyptiacus	2020-09-01	Negative	15.7098	60.0001	n/a	n/a	n/a	No				Negative
E20-54_Urine	Urine	E20-54	Rousettus aegyptiacus	2020-09-01	Negative	Undetermined	91.4081	80.7444	87.1719	72.1258					Negative
E20-55_Urine	Urine	E20-55	Rousettus aegyptiacus	2020-09-01	Negative	Undetermined	60.1474	n/a	n/a	n/a					Negative
E20-56_Urine	Urine	E20-56	Rousettus aegyptiacus	2020-09-01	Negative	Undetermined	60.0001	n/a	n/a	n/a					Negative
E20-57_Urine	Urine	E20-57	Rousettus aegyptiacus	2020-09-01	Negative	8.11865	60.0008	n/a	n/a	n/a	No				Negative
E20-58_Urine	Urine	E20-58	Rousettus aegyptiacus	2020-09-01	Negative	Undetermined	60.0015	n/a	n/a	n/a					Negative
E20-59_Urine	Urine	E20-59	Rousettus aegyptiacus	2020-09-01	Negative	Undetermined	71.6832	n/a	n/a	n/a					Negative
E20-60_Urine	Urine	E20-60	Rousettus aegyptiacus	2020-09-01	Negative	Undetermined	60.0001	n/a	n/a	n/a					Negative
E20-61_Urine	Urine	E20-61	Rousettus aegyptiacus	2020-09-01	Negative	29.3876	60.0001	n/a	n/a	n/a	No				Negative
E20-62_Urine	Urine	E20-62	Rousettus aegyptiacus	2020-09-01	Negative	Undetermined	60.0015	n/a	n/a	n/a					Negative
E20-63_Urine	Urine	E20-63	Rousettus aegyptiacus	2020-09-01	Negative	38.5701	72.2751	84.1116	n/a	n/a	No				Negative
E20-64_Urine	Urine	E20-64	Rousettus aegyptiacus	2020-09-01	Negative	Undetermined	60.0001	n/a	n/a	n/a					Negative
E20-65_Urine	Urine	E20-65	Rousettus aegyptiacus	2020-09-01	Negative	Undetermined	60.0001	n/a	n/a	n/a					Negative
E20-66_Urine	Urine	E20-66	Rousettus aegyptiacus	2020-09-01	Negative	Undetermined	60.0015	n/a	n/a	n/a					Negative
E20-67_Urine	Urine	E20-67	Rousettus aegyptiacus	2020-09-01	Negative	Undetermined	60.0015	n/a	n/a	n/a					Negative
E20-68_Urine	Urine	E20-68	Rousettus aegyptiacus	2020-09-01	Negative	9.53028	89.9068	84.6551	81.2999	77.507	No				Negative
E20-69_Urine	Urine	E20-69	Rousettus aegyptiacus	2020-09-01	Negative	8.72243	60.0001	n/a	n/a	n/a	No				Negative
E20-70_Urine	Urine	E20-70	Rousettus aegyptiacus	2020-09-01	Negative	Undetermined	82.6354	77.0863	93.5876	87.3084					Negative
E20-71_Urine	Urine	E20-71	Rousettus aegyptiacus	2020-09-01	Negative	Undetermined	89.4831	83.499	72.1144	n/a					Negative
E20-72_Urine	Urine	E20-72	Rousettus aegyptiacus	2020-09-01	Negative	Undetermined	60.0001	n/a	n/a	n/a					Negative
E20-73_Urine	Urine	E20-73	Rousettus aegyptiacus	2020-09-01	Negative	9.12281	60.5849	n/a	n/a	n/a	No				Negative
E20-74_Urine	Urine	E20-74	Rousettus aegyptiacus	2020-09-01	Negative	Undetermined	60.585	n/a	n/a	n/a					Negative
E20-75_Urine	Urine	E20-75	Rousettus aegyptiacus	2020-09-01	Negative	Undetermined	61.4603	n/a	n/a	n/a					Negative
E20-76_Urine	Urine	E20-76	Rousettus aegyptiacus	2020-09-01	Negative	Undetermined	60.0015	n/a	n/a	n/a					Negative
E20-77_Urine	Urine	E20-77	Rousettus aegyptiacus	2020-09-01	Negative	Undetermined	60.0008	n/a	n/a	n/a					Negative
E20-78_Urine	Urine	E20-78	Rousettus aegyptiacus	2020-09-01	Negative	Undetermined	60.0015	n/a	n/a	n/a					Negative
E20-79_Urine	Urine	E20-79	Rousettus aegyptiacus	2020-09-01	Negative	13.3171	60.0008	n/a	n/a	n/a	No				Negative
E20-80_Urine	Urine	E20-80	Rousettus aegyptiacus	2020-09-01	Negative	Undetermined	60.0015	n/a	n/a	n/a					Negative
E20-81_Urine	Urine	E20-81	Rousettus aegyptiacus	2020-09-01	Negative	Undetermined	60.0008	n/a	n/a	n/a					Negative
E20-82_Urine	Urine	E20-82	Rousettus aegyptiacus	2020-09-01	Negative	Undetermined	60.0001	n/a	n/a	n/a					Negative
E20-83_Urine	Urine	E20-83	Rousettus aegyptiacus	2020-09-01	Negative	Undetermined	60.0001	n/a	n/a	n/a					Negative
E20-84_Urine	Urine	E20-84	Rousettus aegyptiacus	2020-09-01	Negative	Undetermined	60.7309	n/a	n/a	n/a					Negative
E20-85_Urine	Urine	E20-85	Rousettus aegyptiacus	2020-09-01	Negative	Undetermined	60.0008	n/a	n/a	n/a					Negative
E20-86_Urine	Urine	E20-86	Rousettus aegyptiacus	2020-09-01	Negative	Undetermined	85.0928	93.1161	88.8856	71.2342					Negative
E20-87_Urine	Urine	E20-87	Rousettus aegyptiacus	2020-09-01	Negative	5.17443	72.9902	82.0394	63.0652	n/a	No				Negative
E20-88_Urine	Urine	E20-88	Rousettus aegyptiacus	2020-09-01	Negative	Undetermined	60.2933	n/a	n/a	n/a					Negative
E20-93_Fecal	Fecal	E20-93	Rousettus aegyptiacus	2020-09-01	Negative	Undetermined	91.7834	88.2521	73.3909	80.6008					Negative
E20-94_Fecal	Fecal	E20-94	Rousettus aegyptiacus	2020-09-01	Negative	Undetermined	60.0011	n/a	n/a	n/a					Negative
E20-95_Fecal	Fecal	E20-95	Rousettus aegyptiacus	2020-09-01	Negative	19.3686	86.7807	71.6252	74.568	80.0122	No				Negative
E20-96_Fecal	Fecal	E20-96	Rousettus aegyptiacus	2020-09-01	Negative	Undetermined	60.0011	n/a	n/a	n/a					Negative
E20-97_Fecal	Fecal	E20-97	Rousettus aegyptiacus	2020-09-01	Negative	6.69845	85.8978	90.1649	78.5408	82.2193	No				Negative
E20-98_Fecal	Fecal	E20-98	Rousettus aegyptiacus	2020-09-01	Negative	Undetermined	83.6907	75.598	79.7179	87.5164					Negative
E20-99_Fecal	Fecal	E20-99	Rousettus aegyptiacus	2020-09-01	Negative	16.2103	60.0011	n/a	n/a	n/a	No				Negative
E21-01_Fecal	Fecal	E21-01	Rousettus aegyptiacus	2021-02-01	Potential positive	39.8663	83.5109	64.8196	n/a	n/a	Yes	Yes	Yes	Negative	Negative
E21-02_Fecal	Fecal	E21-02	Rousettus aegyptiacus	2021-02-01	Negative	Undetermined	60.1468	n/a	n/a	n/a					Negative
E21-03_Fecal	Fecal	E21-03	Rousettus aegyptiacus	2021-02-01	Negative	38.5388	80.572	n/a	n/a	n/a	Yes	No			Negative
E21-04_Fecal	Fecal	E21-04	Rousettus aegyptiacus	2021-02-01	Potential positive	35.7671	83.5109	n/a	n/a	n/a	Yes	Yes	Yes	Negative	Negative
E21-05_Fecal	Fecal	E21-05	Rousettus aegyptiacus	2021-02-01	Negative	Undetermined	60.5849	n/a	n/a	n/a					Negative
E21-06_Fecal	Fecal	E21-06	Rousettus aegyptiacus	2021-02-01	Negative	Undetermined	60.4389	n/a	n/a	n/a					Negative
E21-07_Fecal	Fecal	E21-07	Rousettus aegyptiacus	2021-02-01	Negative	39.0484	80.4444	63.6514	n/a	n/a	Yes	No			Negative
E21-08_Fecal	Fecal	E21-08	Rousettus aegyptiacus	2021-02-01	Negative	Undetermined	60.0001	n/a	n/a	n/a					Negative
E21-09_Fecal	Fecal	E21-09	Rousettus aegyptiacus	2021-02-01	Potential positive	40.2657	83.3666	63.3601	n/a	n/a	Yes	Yes	Yes	Negative	Negative
E21-10_Fecal	Fecal	E21-10	Rousettus aegyptiacus	2021-02-01	Negative	40.8107	83.801	89.2035	93.73	n/a	No				Negative
E21-100_Urine	Urine	E21-100	Rousettus aegyptiacus	2021-02-01	Negative	Undetermined	86.729	70.5168	74.3142	79.8644					Negative
E21-101_Urine	Urine	E21-101	Rousettus aegyptiacus	2021-02-01	Negative	Undetermined	60.0007	n/a	n/a	n/a					Negative
E21-102_Urine	Urine	E21-102	Rousettus aegyptiacus	2021-02-01	Negative	33.7856	60.0007	n/a	n/a	n/a	No				Negative
E21-103_Urine	Urine	E21-103	Rousettus aegyptiacus	2021-02-01	Negative	Undetermined	60.0007	n/a	n/a	n/a					Negative
E21-104_Urine	Urine	E21-104	Rousettus aegyptiacus	2021-02-01	Negative	Undetermined	60.0007	n/a	n/a	n/a					Negative
E21-105_Urine	Urine	E21-105	Rousettus aegyptiacus	2021-02-01	Negative	Undetermined	60.0007	n/a	n/a	n/a					Negative
E21-106_Urine	Urine	E21-106	Rousettus aegyptiacus	2021-02-01	Negative	Undetermined	60.0007	n/a	n/a	n/a					Negative
E21-107_Urine	Urine	E21-107	Rousettus aegyptiacus	2021-02-01	Negative	37.6136	60.0007	n/a	n/a	n/a	No				Negative
E21-108_Urine	Urine	E21-108	Rousettus aegyptiacus	2021-02-01	Negative	Undetermined	91.841	83.8079	87.7514	72.2694					Negative
E21-109_Urine	Urine	E21-109	Rousettus aegyptiacus	2021-02-01	Negative	Undetermined	87.8975	85.2685	80.5947	78.1117					Negative
E21-11_Fecal	Fecal	E21-11	Rousettus aegyptiacus	2021-02-01	Negative	Undetermined	60.0014	n/a	n/a	n/a					Negative
E21-110_Urine	Urine	E21-110	Rousettus aegyptiacus	2021-02-01	Negative	Undetermined	87.7514	83.2237	92.1331	n/a					Negative
E21-111_Urine	Urine	E21-111	Rousettus aegyptiacus	2021-02-01	Negative	Undetermined	60.0007	n/a	n/a	n/a					Negative
E21-112_Urine	Urine	E21-112	Rousettus aegyptiacus	2021-02-01	Negative	Undetermined	81.6171	71.2471	86.2909	84.1					Negative
E21-113_Urine	Urine	E21-113	Rousettus aegyptiacus	2021-02-01	Negative	Undetermined	61.8994	n/a	n/a	n/a					Negative
E21-114_Urine	Urine	E21-114	Rousettus aegyptiacus	2021-02-01	Negative	Undetermined	74.3273	n/a	n/a	n/a					Negative
E21-115_Urine	Urine	E21-115	Rousettus aegyptiacus	2021-02-01	Negative	Undetermined	72.1345	92.6009	89.3847	78.1282					Negative
E21-116_Urine	Urine	E21-116	Rousettus aegyptiacus	2021-02-01	Negative	22.6291	60.0008	n/a	n/a	n/a	No				Negative
E21-117_Urine	Urine	E21-117	Rousettus aegyptiacus	2021-02-01	Negative	Undetermined	60.0008	n/a	n/a	n/a					Negative
E21-118_Urine	Urine	E21-118	Rousettus aegyptiacus	2021-02-01	Negative	Undetermined	92.7471	87.9228	85.4376	69.9416					Negative
E21-119_Urine	Urine	E21-119	Rousettus aegyptiacus	2021-02-01	Negative	Undetermined	60.0008	n/a	n/a	n/a					Negative
E21-12_Fecal	Fecal	E21-12	Rousettus aegyptiacus	2021-02-01	Negative	Undetermined	85.411	70.8078	90.8142	76.357					Negative
E21-120_Urine	Urine	E21-120	Rousettus aegyptiacus	2021-02-01	Negative	Undetermined	89.5309	85.8762	82.2215	74.1811					Negative
E21-121_Fecal	Fecal	E21-121	Rousettus aegyptiacus	2021-03-01	Negative	Undetermined	86.8978	79.6959	75.7276	91.7481					Negative
E21-122_Fecal	Fecal	E21-122	Rousettus aegyptiacus	2021-03-01	Negative	31.6953	78.5201	74.2578	93.3648	67.6438	No				Negative
E21-123_Fecal	Fecal	E21-123	Rousettus aegyptiacus	2021-03-01	Negative	9.65217	81.6067	74.5517	87.6327	77.0504	No				Negative
E21-124_Fecal	Fecal	E21-124	Rousettus aegyptiacus	2021-03-01	Negative	Undetermined	85.4281	71.3182	91.1602	75.4336					Negative
E21-125_Fecal	Fecal	E21-125	Rousettus aegyptiacus	2021-03-01	Negative	9.42297	89.8374	82.6355	86.1629	74.9927	No				Negative
E21-126_Fecal	Fecal	E21-126	Rousettus aegyptiacus	2021-03-01	Negative	33.4039	88.0737	80.4308	93.2178	83.0764	No				Negative
E21-127_Fecal	Fecal	E21-127	Rousettus aegyptiacus	2021-03-01	Negative	39.6651	91.6011	n/a	n/a	n/a	Yes	No			Negative
E21-128_Fecal	Fecal	E21-128	Rousettus aegyptiacus	2021-03-01	Negative	Undetermined	90.8662	75.1397	84.3992	64.9982					Negative
E21-129_Fecal	Fecal	E21-129	Rousettus aegyptiacus	2021-03-01	Negative	41.6238	89.3964	73.3759	61.6177	n/a	Yes	No			Negative
E21-13_Fecal	Fecal	E21-13	Rousettus aegyptiacus	2021-02-01	Potential positive	37.2743	78.6935	82.3443	65.9887	n/a	Yes	Yes	Yes	Negative	Negative
E21-130_Fecal	Fecal	E21-130	Rousettus aegyptiacus	2021-03-01	Negative	Undetermined	85.575	90.4253	78.2262	81.9006					Negative
E21-131_Fecal	Fecal	E21-131	Rousettus aegyptiacus	2021-03-01	Negative	Undetermined	91.0132	71.4652	87.0448	75.8745					Negative
E21-132_Fecal	Fecal	E21-132	Rousettus aegyptiacus	2021-03-01	Negative	38.8276	89.3964	85.575	67.0559	75.2866	Yes	No			Negative
E21-133_Fecal	Fecal	E21-133	Rousettus aegyptiacus	2021-03-01	Negative	6.52079	60.001	n/a	n/a	n/a	No				Negative
E21-134_Fecal	Fecal	E21-134	Rousettus aegyptiacus	2021-03-01	Negative	38.6883	84.8401	91.8951	n/a	n/a	Yes	Yes	No		Negative
E21-135_Fecal	Fecal	E21-135	Rousettus aegyptiacus	2021-03-01	Negative	Undetermined	87.6327	79.6959	84.6932	n/a					Negative
E21-136_Fecal	Fecal	E21-136	Rousettus aegyptiacus	2021-03-01	Negative	36.7675	81.0187	n/a	n/a	n/a	Yes	No			Negative
E21-137_Fecal	Fecal	E21-137	Rousettus aegyptiacus	2021-03-01	Negative	Undetermined	87.5004	74.4123	n/a	n/a					Negative
E21-138_Fecal	Fecal	E21-138	Rousettus aegyptiacus	2021-03-01	Negative	19.477	86.7651	91.1768	79.2652	75.8828	No				Negative
E21-139_Fecal	Fecal	E21-139	Rousettus aegyptiacus	2021-03-01	Negative	41.5649	88.0886	76.9122	60.8829	69.2652	Yes	No			Negative
E21-14_Fecal	Fecal	E21-14	Rousettus aegyptiacus	2021-02-01	Negative	42.7563	87.0155	63.6514	83.0728	77.2318	No				Negative
E21-140_Fecal	Fecal	E21-140	Rousettus aegyptiacus	2021-03-01	Negative	39.8817	85.7357	62.7947	n/a	n/a	Yes	No			Negative
E21-141_Fecal	Fecal	E21-141	Rousettus aegyptiacus	2021-03-01	Negative	18.1666	88.8239	78.824	75.0005	83.3828	No				Negative
E21-142_Fecal	Fecal	E21-142	Rousettus aegyptiacus	2021-03-01	Negative	Undetermined	86.0298	93.8239	75.7358	80.2946					Negative
E21-143_Fecal	Fecal	E21-143	Rousettus aegyptiacus	2021-03-01	Negative	41.6754	89.2651	75.2946	85.1475	82.6475	No				Negative
E21-144_Fecal	Fecal	E21-144	Rousettus aegyptiacus	2021-03-01	Negative	6.21116	83.2357	85.8828	88.3828	90.8827	No				Negative
E21-145_Fecal	Fecal	E21-145	Rousettus aegyptiacus	2021-03-01	Negative	Undetermined	76.324	n/a	n/a	n/a					Negative
E21-146_Fecal	Fecal	E21-146	Rousettus aegyptiacus	2021-03-01	Negative	Undetermined	87.3533	91.1768	80.2946	83.824					Negative
E21-147_Fecal	Fecal	E21-147	Rousettus aegyptiacus	2021-03-01	Negative	Undetermined	88.3828	81.471	68.8241	78.6769					Negative
E21-148_Fecal	Fecal	E21-148	Rousettus aegyptiacus	2021-03-01	Negative	35.3991	89.118	62.9418	n/a	n/a	Yes	No			Negative
E21-149_Fecal	Fecal	E21-149	Rousettus aegyptiacus	2021-03-01	Negative	36.0923	85.8828	n/a	n/a	n/a	Yes	No			Negative
E21-15_Fecal	Fecal	E21-15	Rousettus aegyptiacus	2021-02-01	Negative	Undetermined	60.0001	n/a	n/a	n/a					Negative
E21-150_Fecal	Fecal	E21-150	Rousettus aegyptiacus	2021-03-01	Negative	29.3203	92.9415	86.6181	78.0887	83.824	No				Negative
E21-151_Fecal	Fecal	E21-151	Rousettus aegyptiacus	2021-03-01	Negative	Undetermined	87.6475	84.4122	91.3239	74.5593					Negative
E21-152_Fecal	Fecal	E21-152	Rousettus aegyptiacus	2021-03-01	Negative	19.2646	60.0006	n/a	n/a	n/a	No				Negative
E21-153_Fecal	Fecal	E21-153	Rousettus aegyptiacus	2021-03-01	Negative	39.7714	60.4423	n/a	n/a	n/a	No				Negative
E21-154_Fecal	Fecal	E21-154	Rousettus aegyptiacus	2021-03-01	Negative	32.5658	91.0785	82.683	77.2333	87.6908	No				Negative
E21-155_Fecal	Fecal	E21-155	Rousettus aegyptiacus	2021-03-01	Negative	Undetermined	70.0161	75.1712	89.9002	93.877					Negative
E21-156_Fecal	Fecal	E21-156	Rousettus aegyptiacus	2021-03-01	Negative	Undetermined	74.5821	n/a	n/a	n/a					Negative
E21-157_Fecal	Fecal	E21-157	Rousettus aegyptiacus	2021-03-01	Negative	Undetermined	89.6056	85.3342	71.1944	75.4658					Negative
E21-158_Fecal	Fecal	E21-158	Rousettus aegyptiacus	2021-03-01	Negative	41.7232	74.8766	n/a	n/a	n/a	No				Negative
E21-159_Fecal	Fecal	E21-159	Rousettus aegyptiacus	2021-03-01	Negative	Undetermined	76.4968	n/a	n/a	n/a					Negative
E21-16_Fecal	Fecal	E21-16	Rousettus aegyptiacus	2021-02-01	Negative	Undetermined	86.71	78.8284	73.428	91.5265					Negative
E21-160_Fecal	Fecal	E21-160	Rousettus aegyptiacus	2021-03-01	Negative	Undetermined	91.6676	87.6908	83.714	76.7914					Negative
E21-161_Fecal	Fecal	E21-161	Rousettus aegyptiacus	2021-03-01	Negative	42.2747	60.0004	n/a	n/a	n/a	No				Negative
E21-162_Fecal	Fecal	E21-162	Rousettus aegyptiacus	2021-03-01	Negative	27.1481	86.9544	93.1405	89.9002	81.2101	No				Negative
E21-163_Fecal	Fecal	E21-163	Rousettus aegyptiacus	2021-03-01	Negative	40.9798	88.8691	81.2101	n/a	n/a	Yes	No			Negative
E21-164_Fecal	Fecal	E21-164	Rousettus aegyptiacus	2021-03-01	Negative	24.3486	67.5122	90.7839	87.6908	94.1716	No				Negative
E21-165_Fecal	Fecal	E21-165	Rousettus aegyptiacus	2021-03-01	Negative	36.7219	75.4658	81.3574	89.0164	n/a	Yes	No			Negative
E21-166_Fecal	Fecal	E21-166	Rousettus aegyptiacus	2021-03-01	Negative	Undetermined	75.9077	82.0938	70.7525	92.2568					Negative
E21-167_Fecal	Fecal	E21-167	Rousettus aegyptiacus	2021-03-01	Negative	21.5152	60.0004	n/a	n/a	n/a	No				Negative
E21-168_Fecal	Fecal	E21-168	Rousettus aegyptiacus	2021-03-01	Negative	Undetermined	80.9155	86.8071	90.0474	60.8841					Negative
E21-169_Fecal	Fecal	E21-169	Rousettus aegyptiacus	2021-03-01	Negative	40.7914	87.3368	80.7233	76.3142	n/a	No				Negative
E21-17_Fecal	Fecal	E21-17	Rousettus aegyptiacus	2021-02-01	Negative	Undetermined	81.0285	90.3741	71.9749	64.6736					Negative
E21-170_Fecal	Fecal	E21-170	Rousettus aegyptiacus	2021-03-01	Negative	Undetermined	60.8826	n/a	n/a	n/a					Negative
E21-171_Fecal	Fecal	E21-171	Rousettus aegyptiacus	2021-03-01	Negative	38.2222	87.1899	80.5763	63.2341	n/a	Yes	No			Negative
E21-172_Fecal	Fecal	E21-172	Rousettus aegyptiacus	2021-03-01	Potential positive	40.529	75.5794	83.6626	n/a	n/a	Yes	Yes	Yes	Negative	Negative
E21-173_Fecal	Fecal	E21-173	Rousettus aegyptiacus	2021-03-01	Negative	Undetermined	86.7247	90.3755	80.8835	n/a					Negative
E21-174_Fecal	Fecal	E21-174	Rousettus aegyptiacus	2021-03-01	Negative	Undetermined	60.001	n/a	n/a	n/a					Negative
E21-175_Fecal	Fecal	E21-175	Rousettus aegyptiacus	2021-03-01	Negative	Undetermined	88.6232	78.693	84.8263	71.3914					Negative
E21-176_Fecal	Fecal	E21-176	Rousettus aegyptiacus	2021-03-01	Negative	Undetermined	83.22	89.2073	76.3565	69.0549					Negative
E21-177_Fecal	Fecal	E21-177	Rousettus aegyptiacus	2021-03-01	Negative	Undetermined	87.1899	80.2824	76.0203	71.9052					Negative
E21-178_Fecal	Fecal	E21-178	Rousettus aegyptiacus	2021-03-01	Negative	Undetermined	89.5414	84.5444	70.7295	79.9884					Negative
E21-179_Fecal	Fecal	E21-179	Rousettus aegyptiacus	2021-03-01	Negative	Undetermined	60.0008	n/a	n/a	n/a					Negative
E21-18_Fecal	Fecal	E21-18	Rousettus aegyptiacus	2021-02-01	Negative	37.6628	80.7364	n/a	n/a	n/a	Yes	No			Negative
E21-181_Urine	Urine	E21-181	Rousettus aegyptiacus	2021-03-01	Negative	Undetermined	60.001	n/a	n/a	n/a					Negative
E21-182_Urine	Urine	E21-182	Rousettus aegyptiacus	2021-03-01	Negative	Undetermined	74.7466	n/a	n/a	n/a					Negative
E21-183_Urine	Urine	E21-183	Rousettus aegyptiacus	2021-03-01	Negative	Undetermined	75.3381	n/a	n/a	n/a					Negative
E21-184_Urine	Urine	E21-184	Rousettus aegyptiacus	2021-03-01	Negative	Undetermined	91.9732	82.4837	78.8339	86.2795					Negative
E21-185_Urine	Urine	E21-185	Rousettus aegyptiacus	2021-03-01	Negative	Undetermined	60.0004	n/a	n/a	n/a					Negative
E21-186_Urine	Urine	E21-186	Rousettus aegyptiacus	2021-03-01	Negative	Undetermined	89.0685	84.1022	79.8662	72.7089					Negative
E21-187_Urine	Urine	E21-187	Rousettus aegyptiacus	2021-03-01	Negative	Undetermined	87.4549	83.22	91.8358	72.9978					Negative
E21-188_Urine	Urine	E21-188	Rousettus aegyptiacus	2021-03-01	Negative	Undetermined	73.7246	89.0545	n/a	n/a					Negative
E21-189_Urine	Urine	E21-189	Rousettus aegyptiacus	2021-03-01	Negative	Undetermined	60.001	n/a	n/a	n/a					Negative
E21-19_Fecal	Fecal	E21-19	Rousettus aegyptiacus	2021-02-01	Negative	Undetermined	83.0523	n/a	n/a	n/a					Negative
E21-190_Urine	Urine	E21-190	Rousettus aegyptiacus	2021-03-01	Negative	Undetermined	75.046	85.2707	n/a	n/a					Negative
E21-191_Urine	Urine	E21-191	Rousettus aegyptiacus	2021-03-01	Negative	Undetermined	78.9799	82.1917	74.3081	86.5715					Negative
E21-192_Urine	Urine	E21-192	Rousettus aegyptiacus	2021-03-01	Negative	Undetermined	74.1696	n/a	n/a	n/a					Negative
E21-193_Urine	Urine	E21-193	Rousettus aegyptiacus	2021-03-01	Potential positive	38.4005	83.5057	n/a	n/a	n/a	Yes	Yes	Yes	Negative	Negative
E21-194_Urine	Urine	E21-194	Rousettus aegyptiacus	2021-03-01	Negative	Undetermined	74.4571	n/a	n/a	n/a					Negative
E21-195_Urine	Urine	E21-195	Rousettus aegyptiacus	2021-03-01	Negative	Undetermined	60.0008	n/a	n/a	n/a					Negative
E21-196_Urine	Urine	E21-196	Rousettus aegyptiacus	2021-03-01	Negative	Undetermined	60.0008	n/a	n/a	n/a					Negative
E21-197_Urine	Urine	E21-197	Rousettus aegyptiacus	2021-03-01	Negative	Undetermined	76.3554	n/a	n/a	n/a					Negative
E21-198_Urine	Urine	E21-198	Rousettus aegyptiacus	2021-03-01	Negative	26.939	79.428	93.1584	89.2146	86.0011	No				Negative
E21-199_Urine	Urine	E21-199	Rousettus aegyptiacus	2021-03-01	Negative	Undetermined	74.6031	80.7361	n/a	n/a					Negative
E21-20_Fecal	Fecal	E21-20	Rousettus aegyptiacus	2021-02-01	Negative	Undetermined	79.8425	91.0768	85.8244	75.0277					Negative
E21-200_Urine	Urine	E21-200	Rousettus aegyptiacus	2021-03-01	Negative	38.3847	75.3381	n/a	n/a	n/a	No				Negative
E21-201_Urine	Urine	E21-201	Rousettus aegyptiacus	2021-03-01	Negative	Undetermined	74.6078	n/a	n/a	n/a					Negative
E21-202_Urine	Urine	E21-202	Rousettus aegyptiacus	2021-03-01	Negative	Undetermined	60.0004	n/a	n/a	n/a					Negative
E21-203_Urine	Urine	E21-203	Rousettus aegyptiacus	2021-03-01	Negative	8.3744	87.4549	82.3438	90.8136	93.8803	No				Negative
E21-204_Urine	Urine	E21-204	Rousettus aegyptiacus	2021-03-01	Negative	Undetermined	60.001	n/a	n/a	n/a					Negative
E21-205_Urine	Urine	E21-205	Rousettus aegyptiacus	2021-03-01	Negative	Undetermined	74.7538	n/a	n/a	n/a					Negative
E21-206_Urine	Urine	E21-206	Rousettus aegyptiacus	2021-03-01	Negative	Undetermined	75.0561	90.9889	n/a	n/a					Negative
E21-207_Urine	Urine	E21-207	Rousettus aegyptiacus	2021-03-01	Negative	Undetermined	60.0008	n/a	n/a	n/a					Negative
E21-208_Urine	Urine	E21-208	Rousettus aegyptiacus	2021-03-01	Negative	Undetermined	76.6384	n/a	n/a	n/a					Negative
E21-209_Urine	Urine	E21-209	Rousettus aegyptiacus	2021-03-01	Negative	44.1662	73.8774	n/a	n/a	n/a	No				Negative
E21-21_Fecal	Fecal	E21-21	Rousettus aegyptiacus	2021-02-01	Potential positive	34.4151	82.031	n/a	n/a	n/a	Yes	Yes	Yes	Negative	Negative
E21-210_Urine	Urine	E21-210	Rousettus aegyptiacus	2021-03-01	Negative	Undetermined	60.0005	n/a	n/a	n/a					Negative
E21-211_Urine	Urine	E21-211	Rousettus aegyptiacus	2021-03-01	Negative	8.40327	74.4617	n/a	n/a	n/a	No				Negative
E21-212_Urine	Urine	E21-212	Rousettus aegyptiacus	2021-03-01	Negative	Undetermined	60.0008	n/a	n/a	n/a					Negative
E21-213_Urine	Urine	E21-213	Rousettus aegyptiacus	2021-03-01	Negative	Undetermined	91.8339	73.1429	79.5679	82.9265					Negative
E21-214_Urine	Urine	E21-214	Rousettus aegyptiacus	2021-03-01	Negative	31.942	60.001	n/a	n/a	n/a	No				Negative
E21-215_Urine	Urine	E21-215	Rousettus aegyptiacus	2021-03-01	Negative	Undetermined	75.3333	n/a	n/a	n/a					Negative
E21-216_Urine	Urine	E21-216	Rousettus aegyptiacus	2021-03-01	Negative	Undetermined	60.0008	n/a	n/a	n/a					Negative
E21-217_Urine	Urine	E21-217	Rousettus aegyptiacus	2021-03-01	Negative	24.3404	74.8921	n/a	n/a	n/a	No				Negative
E21-218_Urine	Urine	E21-218	Rousettus aegyptiacus	2021-03-01	Negative	Undetermined	75.033	n/a	n/a	n/a					Negative
E21-219_Urine	Urine	E21-219	Rousettus aegyptiacus	2021-03-01	Negative	8.77008	89.7896	83.6566	75.3333	70.3685	No				Negative
E21-22_Fecal	Fecal	E21-22	Rousettus aegyptiacus	2021-02-01	Negative	41.0111	86.5774	83.5109	72.851	76.3557	Yes	Yes	No		Negative
E21-220_Urine	Urine	E21-220	Rousettus aegyptiacus	2021-03-01	Negative	Undetermined	60.001	n/a	n/a	n/a					Negative
E21-221_Urine	Urine	E21-221	Rousettus aegyptiacus	2021-03-01	Negative	Undetermined	87.7731	93.0353	81.4877	73.0097					Negative
E21-222_Urine	Urine	E21-222	Rousettus aegyptiacus	2021-03-01	Negative	40.3001	76.7906	n/a	n/a	n/a	No				Negative
E21-223_Urine	Urine	E21-223	Rousettus aegyptiacus	2021-03-01	Negative	Undetermined	91.2498	86.5771	80.4441	75.7713					Negative
E21-224_Urine	Urine	E21-224	Rousettus aegyptiacus	2021-03-01	Negative	35.1697	74.6031	81.7583	n/a	n/a	Yes	No			Negative
E21-225_Urine	Urine	E21-225	Rousettus aegyptiacus	2021-03-01	Negative	Undetermined	87.8913	80.5901	84.5327	n/a					Negative
E21-226_Urine	Urine	E21-226	Rousettus aegyptiacus	2021-03-01	Negative	Undetermined	73.873	n/a	n/a	n/a					Negative
E21-227_Urine	Urine	E21-227	Rousettus aegyptiacus	2021-03-01	Negative	Undetermined	60.0004	n/a	n/a	n/a					Negative
E21-228_Urine	Urine	E21-228	Rousettus aegyptiacus	2021-03-01	Negative	Undetermined	60.001	n/a	n/a	n/a					Negative
E21-229_Urine	Urine	E21-229	Rousettus aegyptiacus	2021-03-01	Negative	40.2579	86.896	81.4877	91.2812	69.3554	No				Negative
E21-23_Fecal	Fecal	E21-23	Rousettus aegyptiacus	2021-02-01	Negative	Undetermined	60.0008	n/a	n/a	n/a					Negative
E21-230_Urine	Urine	E21-230	Rousettus aegyptiacus	2021-03-01	Negative	7.68335	86.5853	82.2033	93.4505	77.3831	No				Negative
E21-231_Urine	Urine	E21-231	Rousettus aegyptiacus	2021-03-01	Negative	37.9449	81.1627	n/a	n/a	n/a	Yes	No			Negative
E21-232_Urine	Urine	E21-232	Rousettus aegyptiacus	2021-03-01	Negative	Undetermined	91.8358	76.3565	69.347	80.1533					Negative
E21-233_Urine	Urine	E21-233	Rousettus aegyptiacus	2021-03-01	Negative	36.7665	89.6384	n/a	n/a	n/a	Yes	No			Negative
E21-234_Urine	Urine	E21-234	Rousettus aegyptiacus	2021-03-01	Negative	Undetermined	82.5109	92.3044	87.9193	78.8566					Negative
E21-235_Urine	Urine	E21-235	Rousettus aegyptiacus	2021-03-01	Negative	Undetermined	89.9356	86.431	81.4662	94.3163					Negative
E21-236_Urine	Urine	E21-236	Rousettus aegyptiacus	2021-03-01	Negative	24.9521	82.3424	86.8691	91.6879	74.1651	No				Negative
E21-237_Urine	Urine	E21-237	Rousettus aegyptiacus	2021-03-01	Negative	Undetermined	60.0008	n/a	n/a	n/a					Negative
E21-238_Urine	Urine	E21-238	Rousettus aegyptiacus	2021-03-01	Negative	Undetermined	74.0191	n/a	n/a	n/a					Negative
E21-239_Urine	Urine	E21-239	Rousettus aegyptiacus	2021-03-01	Negative	13.0435	60.0008	n/a	n/a	n/a	No				Negative
E21-24_Fecal	Fecal	E21-24	Rousettus aegyptiacus	2021-02-01	Negative	Undetermined	60	n/a	n/a	n/a					Negative
E21-240_Urine	Urine	E21-240	Rousettus aegyptiacus	2021-03-01	Negative	Undetermined	76.0685	n/a	n/a	n/a					Negative
E21-241_Urine	Urine	E21-241	Rousettus aegyptiacus	2021-04-01	Negative	Undetermined	60.0003	n/a	n/a	n/a					Negative
E21-242_Urine	Urine	E21-242	Rousettus aegyptiacus	2021-04-01	Negative	22.1019	60.0003	n/a	n/a	n/a	No				Negative
E21-243_Urine	Urine	E21-243	Rousettus aegyptiacus	2021-04-01	Negative	Undetermined	60.0003	n/a	n/a	n/a					Negative
E21-244_Urine	Urine	E21-244	Rousettus aegyptiacus	2021-04-01	Negative	Undetermined	60.0003	n/a	n/a	n/a					Negative
E21-245_Urine	Urine	E21-245	Rousettus aegyptiacus	2021-04-01	Negative	3.26514	60.0003	n/a	n/a	n/a	No				Negative
E21-246_Urine	Urine	E21-246	Rousettus aegyptiacus	2021-04-01	Negative	Undetermined	79.2881	91.8031	88.7111	72.368					Negative
E21-247_Urine	Urine	E21-247	Rousettus aegyptiacus	2021-04-01	Negative	7.0461	60.0003	n/a	n/a	n/a	No				Negative
E21-248_Urine	Urine	E21-248	Rousettus aegyptiacus	2021-04-01	Negative	16.085	84.2941	83.7051	91.6558	78.6992	No				Negative
E21-249_Urine	Urine	E21-249	Rousettus aegyptiacus	2021-04-01	Negative	Undetermined	89.7418	80.466	76.3434	93.4227					Negative
E21-25_Fecal	Fecal	E21-25	Rousettus aegyptiacus	2021-02-01	Negative	Undetermined	60.5836	n/a	n/a	n/a					Negative
E21-250_Urine	Urine	E21-250	Rousettus aegyptiacus	2021-04-01	Negative	8.62152	60.0003	n/a	n/a	n/a	No				Negative
E21-251_Urine	Urine	E21-251	Rousettus aegyptiacus	2021-04-01	Negative	Undetermined	88.8584	80.7604	74.2821	n/a					Negative
E21-252_Urine	Urine	E21-252	Rousettus aegyptiacus	2021-04-01	Negative	Undetermined	60.0003	n/a	n/a	n/a					Negative
E21-253_Urine	Urine	E21-253	Rousettus aegyptiacus	2021-04-01	Negative	Undetermined	85.9137	81.2021	93.1282	89.7418					Negative
E21-254_Urine	Urine	E21-254	Rousettus aegyptiacus	2021-04-01	Negative	Undetermined	60.0003	n/a	n/a	n/a					Negative
E21-255_Urine	Urine	E21-255	Rousettus aegyptiacus	2021-04-01	Negative	38.0443	85.7664	n/a	n/a	n/a	Yes	No			Negative
E21-256_Urine	Urine	E21-256	Rousettus aegyptiacus	2021-04-01	Potential positive	33.9446	83.4107	n/a	n/a	n/a	Yes	Yes	Yes	Negative	Negative
E21-257_Urine	Urine	E21-257	Rousettus aegyptiacus	2021-04-01	Negative	Undetermined	60.0008	n/a	n/a	n/a					Negative
E21-258_Urine	Urine	E21-258	Rousettus aegyptiacus	2021-04-01	Negative	5.44571	60.0008	n/a	n/a	n/a	No				Negative
E21-259_Urine	Urine	E21-259	Rousettus aegyptiacus	2021-04-01	Negative	Undetermined	92.3602	84.5645	74.1213	76.9159					Negative
E21-26_Fecal	Fecal	E21-26	Rousettus aegyptiacus	2021-02-01	Negative	Undetermined	60.2929	n/a	n/a	n/a					Negative
E21-260_Urine	Urine	E21-260	Rousettus aegyptiacus	2021-04-01	Negative	6.21702	60.0008	n/a	n/a	n/a	No				Negative
E21-261_Urine	Urine	E21-261	Rousettus aegyptiacus	2021-04-01	Negative	40.5048	87.5063	n/a	n/a	n/a	Yes	No			Negative
E21-262_Urine	Urine	E21-262	Rousettus aegyptiacus	2021-04-01	Negative	Undetermined	60.0008	n/a	n/a	n/a					Negative
E21-263_Urine	Urine	E21-263	Rousettus aegyptiacus	2021-04-01	Negative	6.07592	60.0008	n/a	n/a	n/a	No				Negative
E21-264_Urine	Urine	E21-264	Rousettus aegyptiacus	2021-04-01	Negative	Undetermined	60.0008	n/a	n/a	n/a					Negative
E21-265_Urine	Urine	E21-265	Rousettus aegyptiacus	2021-04-01	Negative	Undetermined	60.001	n/a	n/a	n/a					Negative
E21-266_Urine	Urine	E21-266	Rousettus aegyptiacus	2021-04-01	Negative	Undetermined	89.5199	84.5514	80.7519	94.3423					Negative
E21-267_Urine	Urine	E21-267	Rousettus aegyptiacus	2021-04-01	Negative	Undetermined	60.0008	n/a	n/a	n/a					Negative
E21-268_Urine	Urine	E21-268	Rousettus aegyptiacus	2021-04-01	Negative	Undetermined	62.2073	n/a	n/a	n/a					Negative
E21-269_Urine	Urine	E21-269	Rousettus aegyptiacus	2021-04-01	Negative	15.8725	79.2711	93.0986	89.4211	82.8015	No				Negative
E21-27_Fecal	Fecal	E21-27	Rousettus aegyptiacus	2021-02-01	Negative	40.0414	85.7013	n/a	n/a	n/a	Yes	No			Negative
E21-270_Urine	Urine	E21-270	Rousettus aegyptiacus	2021-04-01	Negative	Undetermined	61.6188	n/a	n/a	n/a					Negative
E21-271_Urine	Urine	E21-271	Rousettus aegyptiacus	2021-04-01	Negative	Undetermined	60.0008	n/a	n/a	n/a					Negative
E21-272_Urine	Urine	E21-272	Rousettus aegyptiacus	2021-04-01	Negative	26.4743	60.0008	n/a	n/a	n/a	No				Negative
E21-273_Urine	Urine	E21-273	Rousettus aegyptiacus	2021-04-01	Negative	6.90066	60.0003	n/a	n/a	n/a	No				Negative
E21-274_Urine	Urine	E21-274	Rousettus aegyptiacus	2021-04-01	Negative	6.12813	81.9139	89.5106	85.4201	76.3625	No				Negative
E21-275_Urine	Urine	E21-275	Rousettus aegyptiacus	2021-04-01	Negative	8.62946	85.5662	82.4983	79.1382	n/a	No				Negative
E21-276_Urine	Urine	E21-276	Rousettus aegyptiacus	2021-04-01	Negative	Undetermined	89.5106	73.0024	84.2514	n/a					Negative
E21-277_Urine	Urine	E21-277	Rousettus aegyptiacus	2021-04-01	Negative	Undetermined	77.6773	67.597	88.3419	83.2287					Negative
E21-278_Urine	Urine	E21-278	Rousettus aegyptiacus	2021-04-01	Negative	Undetermined	90.8255	73.2946	93.6012	n/a					Negative
E21-279_Urine	Urine	E21-279	Rousettus aegyptiacus	2021-04-01	Negative	42.8227	88.3419	82.9366	n/a	n/a	No				Negative
E21-28_Fecal	Fecal	E21-28	Rousettus aegyptiacus	2021-02-01	Potential positive	38.3819	82.4773	73.574	63.503	n/a	Yes	Yes	Yes	Negative	Negative
E21-280_Urine	Urine	E21-280	Rousettus aegyptiacus	2021-04-01	Negative	26.8816	87.6115	76.0703	80.5991	93.0168	No				Negative
E21-281_Urine	Urine	E21-281	Rousettus aegyptiacus	2021-04-01	Negative	Undetermined	69.9345	86.1506	90.3872	81.6217					Negative
E21-282_Urine	Urine	E21-282	Rousettus aegyptiacus	2021-04-01	Negative	Undetermined	88.1958	84.1053	70.2267	76.6546					Negative
E21-283_Urine	Urine	E21-283	Rousettus aegyptiacus	2021-04-01	Negative	Undetermined	90.8255	78.9921	76.6546	85.274					Negative
E21-284_Urine	Urine	E21-284	Rousettus aegyptiacus	2021-04-01	Negative	41.5633	87.4654	80.3069	n/a	n/a	No				Negative
E21-285_Urine	Urine	E21-285	Rousettus aegyptiacus	2021-04-01	Negative	Undetermined	87.3193	93.4551	81.3296	90.3872					Negative
E21-286_Urine	Urine	E21-286	Rousettus aegyptiacus	2021-04-01	Negative	41.1227	85.274	80.453	88.488	90.5333	No				Negative
E21-287_Urine	Urine	E21-287	Rousettus aegyptiacus	2021-04-01	Negative	Undetermined	91.2637	86.5888	76.3625	82.6444					Negative
E21-288_Urine	Urine	E21-288	Rousettus aegyptiacus	2021-04-01	Negative	Undetermined	79.4304	67.1588	83.2287	70.811					Negative
E21-289_Urine	Urine	E21-289	Rousettus aegyptiacus	2021-04-01	Negative	Undetermined	60.0003	n/a	n/a	n/a					Negative
E21-29_Fecal	Fecal	E21-29	Rousettus aegyptiacus	2021-02-01	Negative	37.021	85.3964	72.1144	n/a	n/a	Yes	No			Negative
E21-290_Urine	Urine	E21-290	Rousettus aegyptiacus	2021-04-01	Negative	Undetermined	64.3816	n/a	n/a	n/a					Negative
E21-291_Urine	Urine	E21-291	Rousettus aegyptiacus	2021-04-01	Negative	Undetermined	87.4564	90.2312	79.278	82.1989					Negative
E21-292_Urine	Urine	E21-292	Rousettus aegyptiacus	2021-04-01	Negative	Undetermined	60.0003	n/a	n/a	n/a					Negative
E21-293_Urine	Urine	E21-293	Rousettus aegyptiacus	2021-04-01	Negative	Undetermined	60.0003	n/a	n/a	n/a					Negative
E21-294_Urine	Urine	E21-294	Rousettus aegyptiacus	2021-04-01	Potential positive	39.3693	84.0974	n/a	n/a	n/a	Yes	Yes	Yes	Negative	Negative
E21-295_Urine	Urine	E21-295	Rousettus aegyptiacus	2021-04-01	Negative	Undetermined	60.0003	n/a	n/a	n/a					Negative
E21-296_Urine	Urine	E21-296	Rousettus aegyptiacus	2021-04-01	Negative	32.3921	60.0003	n/a	n/a	n/a	No				Negative
E21-297_Urine	Urine	E21-297	Rousettus aegyptiacus	2021-04-01	Potential positive	36.1698	84.5355	77.2334	n/a	n/a	Yes	Yes	Yes	Negative	Negative
E21-298_Urine	Urine	E21-298	Rousettus aegyptiacus	2021-04-01	Negative	12.9222	60.0003	n/a	n/a	n/a	No				Negative
E21-299_Urine	Urine	E21-299	Rousettus aegyptiacus	2021-04-01	Negative	Undetermined	91.9837	86.2881	77.0873	72.9981					Negative
E21-30_Fecal	Fecal	E21-30	Rousettus aegyptiacus	2021-02-01	Negative	33.2417	80.4339	n/a	n/a	n/a	Yes	No			Negative
E21-300_Urine	Urine	E21-300	Rousettus aegyptiacus	2021-04-01	Negative	Undetermined	60.0003	n/a	n/a	n/a					Negative
E21-301_Fecal	Fecal	E21-301	Rousettus aegyptiacus	2021-04-01	Negative	Undetermined	60.0003	n/a	n/a	n/a					Negative
E21-302_Fecal	Fecal	E21-302	Rousettus aegyptiacus	2021-04-01	Potential positive	38.1215	82.4909	77.2334	89.647	63.3593	Yes	Yes	Yes	Negative	Negative
E21-303_Fecal	Fecal	E21-303	Rousettus aegyptiacus	2021-04-01	Potential positive	37.9488	77.0873	84.9737	88.7708	n/a	Yes	Yes	Yes	Negative	Negative
E21-304_Fecal	Fecal	E21-304	Rousettus aegyptiacus	2021-04-01	Negative	42.0193	81.7607	n/a	n/a	n/a	Yes	No			Negative
E21-305_Fecal	Fecal	E21-305	Rousettus aegyptiacus	2021-04-01	Negative	Undetermined	90.8218	86.5857	80.8889	72.7089					Negative
E21-306_Fecal	Fecal	E21-306	Rousettus aegyptiacus	2021-04-01	Negative	Undetermined	60.0006	n/a	n/a	n/a					Negative
E21-307_Fecal	Fecal	E21-307	Rousettus aegyptiacus	2021-04-01	Negative	7.97338	60.0006	n/a	n/a	n/a	No				Negative
E21-308_Fecal	Fecal	E21-308	Rousettus aegyptiacus	2021-04-01	Negative	42.6882	86.0014	62.6299	89.7993	n/a	Yes	No			Negative
E21-309_Fecal	Fecal	E21-309	Rousettus aegyptiacus	2021-04-01	Negative	39.326	81.035	n/a	n/a	n/a	Yes	No			Negative
E21-31_Fecal	Fecal	E21-31	Rousettus aegyptiacus	2021-02-01	Negative	37.6524	80.4444	n/a	n/a	n/a	Yes	No			Negative
E21-310_Fecal	Fecal	E21-310	Rousettus aegyptiacus	2021-04-01	Negative	38.1827	89.3611	80.7428	63.2142	n/a	Yes	No			Negative
E21-311_Fecal	Fecal	E21-311	Rousettus aegyptiacus	2021-04-01	Negative	37.9583	87.3161	75.046	63.2142	92.8668	Yes	No			Negative
E21-312_Fecal	Fecal	E21-312	Rousettus aegyptiacus	2021-04-01	Negative	37.6029	81.9114	89.3611	n/a	n/a	No				Negative
E21-313_Fecal	Fecal	E21-313	Rousettus aegyptiacus	2021-04-01	Negative	42.7436	74.4617	90.3836	87.6082	61.8995	No				Negative
E21-314_Fecal	Fecal	E21-314	Rousettus aegyptiacus	2021-04-01	Negative	4.36443	80.8889	83.8103	92.7207	62.4838	No				Negative
E21-315_Fecal	Fecal	E21-315	Rousettus aegyptiacus	2021-04-01	Negative	38.4555	86.0014	n/a	n/a	n/a	Yes	No			Negative
E21-316_Fecal	Fecal	E21-316	Rousettus aegyptiacus	2021-04-01	Negative	41.9566	85.8553	n/a	n/a	n/a	Yes	No			Negative
E21-317_Fecal	Fecal	E21-317	Rousettus aegyptiacus	2021-04-01	Negative	Undetermined	60.0006	n/a	n/a	n/a					Negative
E21-318_Fecal	Fecal	E21-318	Rousettus aegyptiacus	2021-04-01	Negative	38.0314	87.6082	80.8889	n/a	n/a	Yes	No			Negative
E21-319_Fecal	Fecal	E21-319	Rousettus aegyptiacus	2021-04-01	Negative	40.3486	90.3836	84.2485	n/a	n/a	Yes	Yes	No		Negative
E21-32_Fecal	Fecal	E21-32	Rousettus aegyptiacus	2021-02-01	Negative	Undetermined	60.0008	n/a	n/a	n/a					Negative
E21-320_Fecal	Fecal	E21-320	Rousettus aegyptiacus	2021-04-01	Negative	40.2164	90.3836	n/a	n/a	n/a	Yes	No			Negative
E21-321_Fecal	Fecal	E21-321	Rousettus aegyptiacus	2021-04-01	Negative	Undetermined	76.5227	61.3167	90.4128	n/a					Negative
E21-322_Fecal	Fecal	E21-322	Rousettus aegyptiacus	2021-04-01	Negative	Undetermined	82.0788	89.3894	n/a	n/a					Negative
E21-323_Fecal	Fecal	E21-323	Rousettus aegyptiacus	2021-04-01	Negative	42.3217	80.7629	n/a	n/a	n/a	Yes	No			Negative
E21-324_Fecal	Fecal	E21-324	Rousettus aegyptiacus	2021-04-01	Negative	38.9141	89.9742	63.0712	n/a	n/a	Yes	No			Negative
E21-325_Fecal	Fecal	E21-325	Rousettus aegyptiacus	2021-04-01	Negative	40.1659	85.7341	76.9614	n/a	n/a	Yes	No			Negative
E21-326_Fecal	Fecal	E21-326	Rousettus aegyptiacus	2021-04-01	Potential positive	39.9989	83.2485	n/a	n/a	n/a	Yes	Yes	Yes	Negative	Negative
E21-327_Fecal	Fecal	E21-327	Rousettus aegyptiacus	2021-04-01	Negative	38.0477	90.1204	85.4416	n/a	n/a	Yes	No			Negative
E21-328_Fecal	Fecal	E21-328	Rousettus aegyptiacus	2021-04-01	Negative	38.9516	78.8621	n/a	n/a	n/a	Yes	No			Negative
E21-329_Fecal	Fecal	E21-329	Rousettus aegyptiacus	2021-04-01	Negative	36.1617	85.8803	n/a	n/a	n/a	Yes	No			Negative
E21-33_Fecal	Fecal	E21-33	Rousettus aegyptiacus	2021-02-01	Negative	30.21	60	n/a	n/a	n/a	No				Negative
E21-330_Fecal	Fecal	E21-330	Rousettus aegyptiacus	2021-04-01	Negative	41.7467	77.5462	87.3424	73.1599	n/a	No				Negative
E21-331_Fecal	Fecal	E21-331	Rousettus aegyptiacus	2021-04-01	Negative	37.5595	80.9091	n/a	n/a	n/a	No				Negative
E21-332_Fecal	Fecal	E21-332	Rousettus aegyptiacus	2021-04-01	Negative	39.7711	81.2015	89.6818	n/a	n/a	Yes	No			Negative
E21-333_Fecal	Fecal	E21-333	Rousettus aegyptiacus	2021-04-01	Negative	39.9217	85.8803	n/a	n/a	n/a	Yes	No			Negative
E21-334_Fecal	Fecal	E21-334	Rousettus aegyptiacus	2021-04-01	Negative	Undetermined	84.2719	89.828	n/a	n/a					Negative
E21-335_Fecal	Fecal	E21-335	Rousettus aegyptiacus	2021-04-01	Negative	39.8292	88.9507	64.8258	n/a	n/a	Yes	No			Negative
E21-336_Fecal	Fecal	E21-336	Rousettus aegyptiacus	2021-04-01	Negative	Undetermined	86.9037	75.7917	n/a	n/a					Negative
E21-337_Fecal	Fecal	E21-337	Rousettus aegyptiacus	2021-04-01	Negative	33.5494	88.2513	84.1315	92.371	n/a	No				Negative
E21-338_Fecal	Fecal	E21-338	Rousettus aegyptiacus	2021-04-01	Negative	6.47262	91.9745	85.1967	76.9454	81.9551	No				Negative
E21-339_Fecal	Fecal	E21-339	Rousettus aegyptiacus	2021-04-01	Negative	Undetermined	75.1773	86.9648	n/a	n/a					Negative
E21-34_Fecal	Fecal	E21-34	Rousettus aegyptiacus	2021-02-01	Negative	Undetermined	85.9703	91.6604	80.7179	72.6933					Negative
E21-340_Fecal	Fecal	E21-340	Rousettus aegyptiacus	2021-04-01	Negative	Undetermined	74.4406	93.3006	88.1436	90.3537					Negative
E21-341_Fecal	Fecal	E21-341	Rousettus aegyptiacus	2021-04-01	Negative	Undetermined	79.1556	88.1436	62.5057	n/a					Negative
E21-342_Fecal	Fecal	E21-342	Rousettus aegyptiacus	2021-04-01	Negative	39.7489	89.9117	n/a	n/a	n/a	Yes	No			Negative
E21-343_Fecal	Fecal	E21-343	Rousettus aegyptiacus	2021-04-01	Negative	Undetermined	93.1533	83.2812	69.8729	89.9117					Negative
E21-344_Fecal	Fecal	E21-344	Rousettus aegyptiacus	2021-04-01	Negative	39.8129	87.1122	75.03	n/a	n/a	Yes	No			Negative
E21-345_Fecal	Fecal	E21-345	Rousettus aegyptiacus	2021-04-01	Negative	Undetermined	87.5542	93.0059	76.0614	90.2064					Negative
E21-346_Fecal	Fecal	E21-346	Rousettus aegyptiacus	2021-04-01	Negative	41.7157	89.7644	82.3972	93.5953	77.3875	No				Negative
E21-347_Fecal	Fecal	E21-347	Rousettus aegyptiacus	2021-04-01	Negative	14.7505	87.8489	74.2933	77.6822	80.0397	No				Negative
E21-348_Fecal	Fecal	E21-348	Rousettus aegyptiacus	2021-04-01	Negative	43.9092	74.4406	87.7016	n/a	n/a	No				Negative
E21-349_Fecal	Fecal	E21-349	Rousettus aegyptiacus	2021-04-01	Negative	Undetermined	78.7136	87.9962	85.0494	72.5251					Negative
E21-35_Fecal	Fecal	E21-35	Rousettus aegyptiacus	2021-02-01	Negative	Undetermined	60	n/a	n/a	n/a					Negative
E21-350_Fecal	Fecal	E21-350	Rousettus aegyptiacus	2021-04-01	Potential positive	37.5954	84.6073	n/a	n/a	n/a	Yes	Yes	Yes	Negative	Negative
E21-351_Fecal	Fecal	E21-351	Rousettus aegyptiacus	2021-04-01	Negative	Undetermined	74.4406	n/a	n/a	n/a					Negative
E21-352_Fecal	Fecal	E21-352	Rousettus aegyptiacus	2021-04-01	Negative	39.1812	87.8489	65.0106	n/a	n/a	Yes	No			Negative
E21-353_Fecal	Fecal	E21-353	Rousettus aegyptiacus	2021-04-01	Negative	Undetermined	61.9164	n/a	n/a	n/a					Negative
E21-354_Fecal	Fecal	E21-354	Rousettus aegyptiacus	2021-04-01	Negative	31.9298	81.1918	n/a	n/a	n/a	Yes	No			Negative
E21-355_Fecal	Fecal	E21-355	Rousettus aegyptiacus	2021-04-01	Negative	22.5185	60.0008	n/a	n/a	n/a	No				Negative
E21-356_Fecal	Fecal	E21-356	Rousettus aegyptiacus	2021-04-01	Negative	35.7869	88.697	80.8975	65.74	n/a	Yes	No			Negative
E21-357_Fecal	Fecal	E21-357	Rousettus aegyptiacus	2021-04-01	Potential positive	39.4961	77.66	87.814	62.061	83.6935	Yes	Yes	No		Negative
E21-358_Fecal	Fecal	E21-358	Rousettus aegyptiacus	2021-04-01	Negative	21.9388	80.0145	88.2555	63.5326	n/a	Yes	No			Negative
E21-359_Fecal	Fecal	E21-359	Rousettus aegyptiacus	2021-04-01	Negative	Undetermined	76.0412	n/a	n/a	n/a					Negative
E21-36_Fecal	Fecal	E21-36	Rousettus aegyptiacus	2021-02-01	Negative	Undetermined	89.0342	72.9851	78.5294	81.8851					Negative
E21-361_Urine	Urine	E21-361	Rousettus aegyptiacus	2021-05-01	Negative	Undetermined	60.0008	n/a	n/a	n/a					Negative
E21-362_Urine	Urine	E21-362	Rousettus aegyptiacus	2021-05-01	Negative	Undetermined	89.1385	86.1953	80.0145	75.8941					Negative
E21-363_Urine	Urine	E21-363	Rousettus aegyptiacus	2021-05-01	Negative	Undetermined	74.7168	81.9276	89.8743	n/a					Negative
E21-364_Urine	Urine	E21-364	Rousettus aegyptiacus	2021-05-01	Negative	41.628	88.2555	72.3622	76.777	n/a	Yes	No			Negative
E21-365_Urine	Urine	E21-365	Rousettus aegyptiacus	2021-05-01	Negative	Undetermined	60.0008	n/a	n/a	n/a					Negative
E21-366_Urine	Urine	E21-366	Rousettus aegyptiacus	2021-05-01	Negative	Undetermined	86.9311	81.9276	92.6703	90.1686					Negative
E21-367_Urine	Urine	E21-367	Rousettus aegyptiacus	2021-05-01	Negative	Undetermined	60.0008	n/a	n/a	n/a					Negative
E21-368_Urine	Urine	E21-368	Rousettus aegyptiacus	2021-05-01	Negative	Undetermined	60.8838	n/a	n/a	n/a					Negative
E21-369_Urine	Urine	E21-369	Rousettus aegyptiacus	2021-05-01	Negative	29.2842	60.0008	n/a	n/a	n/a	No				Negative
E21-37_Fecal	Fecal	E21-37	Rousettus aegyptiacus	2021-02-01	Negative	41.7007	82.6146	85.8244	77.0704	73.8605	Yes	Yes	No		Negative
E21-370_Urine	Urine	E21-370	Rousettus aegyptiacus	2021-05-01	Negative	Undetermined	60.0008	n/a	n/a	n/a					Negative
E21-371_Urine	Urine	E21-371	Rousettus aegyptiacus	2021-05-01	Negative	Undetermined	59.9998	n/a	n/a	n/a					Negative
E21-372_Urine	Urine	E21-372	Rousettus aegyptiacus	2021-05-01	Negative	Undetermined	59.9998	n/a	n/a	n/a					Negative
E21-373_Urine	Urine	E21-373	Rousettus aegyptiacus	2021-05-01	Negative	11.2556	61.7641	n/a	n/a	n/a	No				Negative
E21-374_Urine	Urine	E21-374	Rousettus aegyptiacus	2021-05-01	Negative	Undetermined	59.9998	n/a	n/a	n/a					Negative
E21-375_Urine	Urine	E21-375	Rousettus aegyptiacus	2021-05-01	Negative	Undetermined	59.9998	n/a	n/a	n/a					Negative
E21-376_Urine	Urine	E21-376	Rousettus aegyptiacus	2021-05-01	Negative	Undetermined	59.9998	n/a	n/a	n/a					Negative
E21-377_Urine	Urine	E21-377	Rousettus aegyptiacus	2021-05-01	Negative	Undetermined	59.9998	n/a	n/a	n/a					Negative
E21-378_Urine	Urine	E21-378	Rousettus aegyptiacus	2021-05-01	Negative	29.3289	85.1407	89.1103	74.9961	81.0241	No				Negative
E21-379_Urine	Urine	E21-379	Rousettus aegyptiacus	2021-05-01	Negative	Undetermined	59.9998	n/a	n/a	n/a					Negative
E21-38_Fecal	Fecal	E21-38	Rousettus aegyptiacus	2021-02-01	Potential positive	39.0534	84.9712	n/a	n/a	n/a	Yes	Yes	Yes	Negative	Negative
E21-380_Urine	Urine	E21-380	Rousettus aegyptiacus	2021-05-01	Negative	Undetermined	59.9998	n/a	n/a	n/a					Negative
E21-381_Urine	Urine	E21-381	Rousettus aegyptiacus	2021-05-01	Negative	Undetermined	59.9998	n/a	n/a	n/a					Negative
E21-382_Urine	Urine	E21-382	Rousettus aegyptiacus	2021-05-01	Negative	Undetermined	59.9998	n/a	n/a	n/a					Negative
E21-383_Urine	Urine	E21-383	Rousettus aegyptiacus	2021-05-01	Negative	Undetermined	59.9998	n/a	n/a	n/a					Negative
E21-384_Urine	Urine	E21-384	Rousettus aegyptiacus	2021-05-01	Negative	Undetermined	59.9998	n/a	n/a	n/a					Negative
E21-385_Urine	Urine	E21-385	Rousettus aegyptiacus	2021-05-01	Negative	44.5532	59.9998	n/a	n/a	n/a	No				Negative
E21-386_Urine	Urine	E21-386	Rousettus aegyptiacus	2021-05-01	Negative	Undetermined	59.9998	n/a	n/a	n/a					Negative
E21-387_Urine	Urine	E21-387	Rousettus aegyptiacus	2021-05-01	Negative	Undetermined	88.3778	82.9376	79.5558	75.4389					Negative
E21-388_Urine	Urine	E21-388	Rousettus aegyptiacus	2021-05-01	Negative	Undetermined	60.0005	n/a	n/a	n/a					Negative
E21-389_Urine	Urine	E21-389	Rousettus aegyptiacus	2021-05-01	Negative	Undetermined	78.8207	83.6727	91.4655	72.7923					Negative
E21-39_Fecal	Fecal	E21-39	Rousettus aegyptiacus	2021-02-01	Negative	35.6727	85.0949	89.4719	n/a	n/a	Yes	No			Negative
E21-390_Urine	Urine	E21-390	Rousettus aegyptiacus	2021-05-01	Negative	13.654	79.8499	92.3476	74.4097	86.4663	No				Negative
E21-391_Urine	Urine	E21-391	Rousettus aegyptiacus	2021-05-01	Negative	12.704	74.8508	91.1714	84.702	87.2015	No				Negative
E21-392_Urine	Urine	E21-392	Rousettus aegyptiacus	2021-05-01	Negative	Undetermined	82.4965	91.4655	78.2325	88.3778					Negative
E21-393_Urine	Urine	E21-393	Rousettus aegyptiacus	2021-05-01	Negative	Undetermined	64.4115	n/a	n/a	n/a					Negative
E21-394_Urine	Urine	E21-394	Rousettus aegyptiacus	2021-05-01	Negative	Undetermined	82.6435	88.0837	78.8207	90.8773					Negative
E21-395_Urine	Urine	E21-395	Rousettus aegyptiacus	2021-05-01	Negative	Undetermined	88.9659	80.8791	n/a	n/a					Negative
E21-396_Urine	Urine	E21-396	Rousettus aegyptiacus	2021-05-01	Negative	Undetermined	60.0005	n/a	n/a	n/a					Negative
E21-397_Urine	Urine	E21-397	Rousettus aegyptiacus	2021-05-01	Negative	Undetermined	72.2042	87.7896	n/a	n/a					Negative
E21-398_Urine	Urine	E21-398	Rousettus aegyptiacus	2021-05-01	Negative	42.6638	89.9951	83.6727	92.6417	78.0855	No				Negative
E21-399_Urine	Urine	E21-399	Rousettus aegyptiacus	2021-05-01	Negative	26.8655	64.7055	88.8189	82.2024	75.4389	No				Negative
E21-40_Fecal	Fecal	E21-40	Rousettus aegyptiacus	2021-02-01	Negative	9.20679	61.1672	n/a	n/a	n/a	No				Negative
E21-400_Urine	Urine	E21-400	Rousettus aegyptiacus	2021-05-01	Negative	Undetermined	84.849	81.0261	76.4681	87.6426					Negative
E21-401_Urine	Urine	E21-401	Rousettus aegyptiacus	2021-05-01	Negative	Undetermined	82.4965	79.8499	76.3211	89.1129					Negative
E21-402_Urine	Urine	E21-402	Rousettus aegyptiacus	2021-05-01	Negative	Undetermined	60.0005	n/a	n/a	n/a					Negative
E21-403_Urine	Urine	E21-403	Rousettus aegyptiacus	2021-05-01	Negative	Undetermined	59.9995	n/a	n/a	n/a					Negative
E21-404_Urine	Urine	E21-404	Rousettus aegyptiacus	2021-05-01	Negative	Undetermined	83.8576	89.4539	79.5867	68.2467					Negative
E21-405_Urine	Urine	E21-405	Rousettus aegyptiacus	2021-05-01	Negative	44.059	88.1285	84.8885	76.6413	73.5485	No				Negative
E21-406_Urine	Urine	E21-406	Rousettus aegyptiacus	2021-05-01	Negative	Undetermined	90.4848	81.0594	86.3612	76.494					Negative
E21-407_Urine	Urine	E21-407	Rousettus aegyptiacus	2021-05-01	Negative	42.8512	85.7721	64.2704	74.874	61.325	No				Negative
E21-408_Urine	Urine	E21-408	Rousettus aegyptiacus	2021-05-01	Negative	Undetermined	59.9995	n/a	n/a	n/a					Negative
E21-409_Urine	Urine	E21-409	Rousettus aegyptiacus	2021-05-01	Negative	Undetermined	59.9995	n/a	n/a	n/a					Negative
E21-41_Fecal	Fecal	E21-41	Rousettus aegyptiacus	2021-02-01	Negative	Undetermined	60.0005	n/a	n/a	n/a					Negative
E21-410_Urine	Urine	E21-410	Rousettus aegyptiacus	2021-05-01	Negative	Undetermined	59.9995	n/a	n/a	n/a					Negative
E21-411_Urine	Urine	E21-411	Rousettus aegyptiacus	2021-05-01	Negative	Undetermined	88.423	79.734	83.1212	93.1357					Negative
E21-412_Urine	Urine	E21-412	Rousettus aegyptiacus	2021-05-01	Negative	Undetermined	78.4085	84.4467	90.7794	n/a					Negative
E21-413_Urine	Urine	E21-413	Rousettus aegyptiacus	2021-05-01	Negative	Undetermined	90.1903	87.0976	82.6794	93.1357					Negative
E21-414_Urine	Urine	E21-414	Rousettus aegyptiacus	2021-05-01	Negative	Undetermined	82.2376	89.7485	n/a	n/a					Negative
E21-415_Urine	Urine	E21-415	Rousettus aegyptiacus	2021-05-01	Negative	Undetermined	80.7649	89.7485	n/a	n/a					Negative
E21-416_Urine	Urine	E21-416	Rousettus aegyptiacus	2021-05-01	Negative	Undetermined	89.1594	91.663	73.8431	80.7649					Negative
E21-417_Urine	Urine	E21-417	Rousettus aegyptiacus	2021-05-01	Negative	Undetermined	85.9194	80.0285	n/a	n/a					Negative
E21-418_Urine	Urine	E21-418	Rousettus aegyptiacus	2021-05-01	Negative	Undetermined	89.3067	82.974	68.9831	73.6958					Negative
E21-419_Urine	Urine	E21-419	Rousettus aegyptiacus	2021-05-01	Negative	Undetermined	88.3628	76.667	85.585	82.8073					Negative
E21-42_Fecal	Fecal	E21-42	Rousettus aegyptiacus	2021-02-01	Negative	Undetermined	60.0005	n/a	n/a	n/a					Negative
E21-420_Urine	Urine	E21-420	Rousettus aegyptiacus	2021-05-01	Negative	37.224	89.8248	n/a	n/a	n/a	Yes	No			Negative
E21-421_Fecal	Fecal	E21-421	Rousettus aegyptiacus	2021-05-01	Negative	39.7387	87.3394	62.3396	n/a	n/a	Yes	No			Negative
E21-422_Fecal	Fecal	E21-422	Rousettus aegyptiacus	2021-05-01	Negative	39.9689	89.5324	62.7782	n/a	n/a	Yes	No			Negative
E21-423_Fecal	Fecal	E21-423	Rousettus aegyptiacus	2021-05-01	Negative	38.8467	86.7546	80.6143	n/a	n/a	Yes	No			Negative
E21-424_Fecal	Fecal	E21-424	Rousettus aegyptiacus	2021-05-01	Negative	37.2565	86.0236	n/a	n/a	n/a	Yes	No			Negative
E21-425_Fecal	Fecal	E21-425	Rousettus aegyptiacus	2021-05-01	Negative	37.747	88.0704	n/a	n/a	n/a	Yes	No			Negative
E21-426_Fecal	Fecal	E21-426	Rousettus aegyptiacus	2021-05-01	Negative	Undetermined	81.0529	n/a	n/a	n/a					Negative
E21-427_Fecal	Fecal	E21-427	Rousettus aegyptiacus	2021-05-01	Negative	37.9976	88.1906	n/a	n/a	n/a	Yes	No			Negative
E21-428_Fecal	Fecal	E21-428	Rousettus aegyptiacus	2021-05-01	Negative	38.5836	88.1906	63.7985	n/a	n/a	Yes	No			Negative
E21-429_Fecal	Fecal	E21-429	Rousettus aegyptiacus	2021-05-01	Negative	35.1173	90.2355	62.7761	n/a	n/a	Yes	No			Negative
E21-43_Fecal	Fecal	E21-43	Rousettus aegyptiacus	2021-02-01	Negative	Undetermined	60.0005	n/a	n/a	n/a					Negative
E21-430_Fecal	Fecal	E21-430	Rousettus aegyptiacus	2021-05-01	Negative	Undetermined	82.7864	n/a	n/a	n/a					Negative
E21-431_Fecal	Fecal	E21-431	Rousettus aegyptiacus	2021-05-01	Negative	36.4343	87.8985	64.967	n/a	n/a	Yes	No			Negative
E21-432_Fecal	Fecal	E21-432	Rousettus aegyptiacus	2021-05-01	Negative	36.6477	88.1906	n/a	n/a	n/a	Yes	No			Negative
E21-433_Fecal	Fecal	E21-433	Rousettus aegyptiacus	2021-05-01	Negative	40.7206	88.0445	64.3827	n/a	n/a	Yes	No			Negative
E21-434_Fecal	Fecal	E21-434	Rousettus aegyptiacus	2021-05-01	Potential positive	39.9221	86.5839	82.2021	n/a	n/a	Yes	Yes	Yes	Negative	Negative
E21-435_Fecal	Fecal	E21-435	Rousettus aegyptiacus	2021-05-01	Negative	37.7292	88.1906	n/a	n/a	n/a	Yes	No			Negative
E21-436_Fecal	Fecal	E21-436	Rousettus aegyptiacus	2021-05-01	Negative	38.905	88.6288	63.6524	n/a	n/a	Yes	No			Negative
E21-437_Fecal	Fecal	E21-437	Rousettus aegyptiacus	2021-05-01	Negative	39.2965	81.4718	n/a	n/a	n/a	Yes	No			Negative
E21-438_Fecal	Fecal	E21-438	Rousettus aegyptiacus	2021-05-01	Negative	Undetermined	81.4718	90.0894	73.5845	87.6064					Negative
E21-439_Fecal	Fecal	E21-439	Rousettus aegyptiacus	2021-05-01	Negative	40.7495	88.0445	63.2142	83.2245	n/a	Yes	Yes	No		Negative
E21-44_Fecal	Fecal	E21-44	Rousettus aegyptiacus	2021-02-01	Potential positive	37.305	80.0046	83.801	66.2792	87.4513	Yes	Yes	Yes	Negative	Negative
E21-440_Fecal	Fecal	E21-440	Rousettus aegyptiacus	2021-05-01	Negative	42.9061	75.3373	n/a	n/a	n/a	No				Negative
E21-441_Fecal	Fecal	E21-441	Rousettus aegyptiacus	2021-05-01	Negative	7.43732	87.3142	78.4045	61.3154	90.6736	No				Negative
E21-442_Fecal	Fecal	E21-442	Rousettus aegyptiacus	2021-05-01	Negative	Undetermined	75.1912	87.8985	n/a	n/a					Negative
E21-443_Fecal	Fecal	E21-443	Rousettus aegyptiacus	2021-05-01	Negative	Undetermined	87.762	71.3977	80.8948	77.6804					Negative
E21-444_Fecal	Fecal	E21-444	Rousettus aegyptiacus	2021-05-01	Negative	Undetermined	60.0011	n/a	n/a	n/a					Negative
E21-445_Fecal	Fecal	E21-445	Rousettus aegyptiacus	2021-05-01	Negative	18.6005	60.0011	n/a	n/a	n/a	No				Negative
E21-446_Fecal	Fecal	E21-446	Rousettus aegyptiacus	2021-05-01	Negative	Undetermined	75.9271	62.9233	90.392	n/a					Negative
E21-447_Fecal	Fecal	E21-447	Rousettus aegyptiacus	2021-05-01	Negative	Undetermined	69.6444	62.3389	79.5798	76.0732					Negative
E21-448_Fecal	Fecal	E21-448	Rousettus aegyptiacus	2021-05-01	Negative	Undetermined	73.5893	78.1187	68.1833	82.2098					Negative
E21-449_Fecal	Fecal	E21-449	Rousettus aegyptiacus	2021-05-01	Negative	Undetermined	82.0637	72.7127	75.9271	93.6064					Negative
E21-45_Fecal	Fecal	E21-45	Rousettus aegyptiacus	2021-02-01	Negative	39.3403	81.6107	n/a	n/a	n/a	Yes	No			Negative
E21-450_Fecal	Fecal	E21-450	Rousettus aegyptiacus	2021-05-01	Negative	40.3113	89.3692	84.5476	79.726	75.6349	No				Negative
E21-451_Fecal	Fecal	E21-451	Rousettus aegyptiacus	2021-05-01	Negative	33.7148	87.0315	n/a	n/a	n/a	Yes	No			Negative
E21-452_Fecal	Fecal	E21-452	Rousettus aegyptiacus	2021-05-01	Negative	38.0867	85.7165	n/a	n/a	n/a	Yes	No			Negative
E21-453_Fecal	Fecal	E21-453	Rousettus aegyptiacus	2021-05-01	Negative	Undetermined	87.9081	76.2193	90.9764	93.6064					Negative
E21-454_Fecal	Fecal	E21-454	Rousettus aegyptiacus	2021-05-01	Negative	Undetermined	78.3976	90.8082	87.7421	94.1664					Negative
E21-455_Fecal	Fecal	E21-455	Rousettus aegyptiacus	2021-05-01	Negative	Undetermined	78.6896	92.2683	74.0174	88.1801					Negative
E21-456_Fecal	Fecal	E21-456	Rousettus aegyptiacus	2021-05-01	Negative	Undetermined	77.0835	88.3261	72.4113	81.9018					Negative
E21-457_Fecal	Fecal	E21-457	Rousettus aegyptiacus	2021-05-01	Negative	40.762	85.698	80.8797	n/a	n/a	Yes	No			Negative
E21-458_Fecal	Fecal	E21-458	Rousettus aegyptiacus	2021-05-01	Negative	35.2893	77.8136	63.0668	n/a	n/a	No				Negative
E21-459_Fecal	Fecal	E21-459	Rousettus aegyptiacus	2021-05-01	Negative	39.9079	90.5162	85.99	63.7969	n/a	Yes	No			Negative
E21-46_Fecal	Fecal	E21-46	Rousettus aegyptiacus	2021-02-01	Negative	41.7108	79.2745	87.1593	61.8987	70.6596	No				Negative
E21-460_Fecal	Fecal	E21-460	Rousettus aegyptiacus	2021-05-01	Negative	Undetermined	88.1858	81.6142	91.3986	76.2108					Negative
E21-461_Fecal	Fecal	E21-461	Rousettus aegyptiacus	2021-05-01	Negative	39.6668	90.0843	n/a	n/a	n/a	Yes	No			Negative
E21-462_Fecal	Fecal	E21-462	Rousettus aegyptiacus	2021-05-01	Negative	35.7721	85.5572	n/a	n/a	n/a	Yes	No			Negative
E21-463_Fecal	Fecal	E21-463	Rousettus aegyptiacus	2021-05-01	Negative	Undetermined	75.9187	84.3889	86.4334	81.03					Negative
E21-464_Fecal	Fecal	E21-464	Rousettus aegyptiacus	2021-05-01	Negative	Undetermined	81.6142	88.3318	90.9605	77.087					Negative
E21-465_Fecal	Fecal	E21-465	Rousettus aegyptiacus	2021-05-01	Negative	38.6733	90.3764	62.6294	n/a	n/a	Yes	No			Negative
E21-466_Fecal	Fecal	E21-466	Rousettus aegyptiacus	2021-05-01	Negative	Undetermined	79.8617	63.3596	89.9383	n/a					Negative
E21-467_Fecal	Fecal	E21-467	Rousettus aegyptiacus	2021-05-01	Negative	Undetermined	89.2081	74.4584	79.4236	70.9535					Negative
E21-468_Fecal	Fecal	E21-468	Rousettus aegyptiacus	2021-05-01	Negative	35.3465	85.5572	n/a	n/a	n/a	Yes	No			Negative
E21-469_Fecal	Fecal	E21-469	Rousettus aegyptiacus	2021-05-01	Negative	35.6862	85.8492	n/a	n/a	n/a	Yes	No			Negative
E21-47_Fecal	Fecal	E21-47	Rousettus aegyptiacus	2021-02-01	Negative	Undetermined	84.093	87.3053	91.9778	79.5665					Negative
E21-470_Fecal	Fecal	E21-470	Rousettus aegyptiacus	2021-05-01	Negative	36.6115	85.7032	76.7949	n/a	n/a	Yes	No			Negative
E21-471_Fecal	Fecal	E21-471	Rousettus aegyptiacus	2021-05-01	Negative	Undetermined	75.3346	n/a	n/a	n/a					Negative
E21-472_Fecal	Fecal	E21-472	Rousettus aegyptiacus	2021-05-01	Negative	40.647	85.7032	n/a	n/a	n/a	Yes	No			Negative
E21-473_Fecal	Fecal	E21-473	Rousettus aegyptiacus	2021-05-01	Potential positive	39.7007	83.6587	n/a	n/a	n/a	Yes	Yes	Yes	Negative	Negative
E21-474_Fecal	Fecal	E21-474	Rousettus aegyptiacus	2021-05-01	Negative	Undetermined	61.6071	n/a	n/a	n/a					Negative
E21-475_Fecal	Fecal	E21-475	Rousettus aegyptiacus	2021-05-01	Negative	42.0149	86.5794	n/a	n/a	n/a	Yes	No			Negative
E21-476_Fecal	Fecal	E21-476	Rousettus aegyptiacus	2021-05-01	Negative	Undetermined	62.632	n/a	n/a	n/a					Negative
E21-477_Fecal	Fecal	E21-477	Rousettus aegyptiacus	2021-05-01	Negative	2.29271	60.0004	n/a	n/a	n/a	No				Negative
E21-478_Fecal	Fecal	E21-478	Rousettus aegyptiacus	2021-05-01	Negative	34.0992	60.0004	n/a	n/a	n/a	No				Negative
E21-479_Fecal	Fecal	E21-479	Rousettus aegyptiacus	2021-05-01	Negative	16.715	79.1523	91.7253	86.6084	73.3044	No				Negative
E21-48_Fecal	Fecal	E21-48	Rousettus aegyptiacus	2021-02-01	Potential positive	37.6528	79.7125	84.677	n/a	n/a	Yes	Yes	Yes	Negative	Negative
E21-49_Fecal	Fecal	E21-49	Rousettus aegyptiacus	2021-02-01	Negative	Undetermined	60.1465	n/a	n/a	n/a					Negative
E21-50_Fecal	Fecal	E21-50	Rousettus aegyptiacus	2021-02-01	Negative	35.8148	81.6107	n/a	n/a	n/a	Yes	No			Negative
E21-51_Fecal	Fecal	E21-51	Rousettus aegyptiacus	2021-02-01	Negative	40.4808	85.1151	63.3588	78.1064	88.6195	Yes	No			Negative
E21-52_Fecal	Fecal	E21-52	Rousettus aegyptiacus	2021-02-01	Negative	38.7177	86.1372	62.6288	90.9557	80.0046	Yes	No			Negative
E21-53_Fecal	Fecal	E21-53	Rousettus aegyptiacus	2021-02-01	Potential positive	40.9589	83.3629	74.602	89.7876	n/a	Yes	Yes	Yes	Negative	Negative
E21-54_Fecal	Fecal	E21-54	Rousettus aegyptiacus	2021-02-01	Potential positive	34.686	83.2169	88.4734	n/a	n/a	Yes	Yes	Yes	Negative	Negative
E21-56_Fecal	Fecal	E21-56	Rousettus aegyptiacus	2021-02-01	Negative	Undetermined	60.0014	n/a	n/a	n/a					Negative
E21-57_Fecal	Fecal	E21-57	Rousettus aegyptiacus	2021-02-01	Potential positive	36.4066	83.6549	n/a	n/a	n/a	Yes	Yes	Yes	Negative	Negative
E21-58_Fecal	Fecal	E21-58	Rousettus aegyptiacus	2021-02-01	Negative	42.2168	80.738	n/a	n/a	n/a	No				Negative
E21-59_Fecal	Fecal	E21-59	Rousettus aegyptiacus	2021-02-01	Negative	Undetermined	60.0014	n/a	n/a	n/a					Negative
E21-61_Urine	Urine	E21-61	Rousettus aegyptiacus	2021-02-01	Negative	Undetermined	61.899	n/a	n/a	n/a					Negative
E21-62_Urine	Urine	E21-62	Rousettus aegyptiacus	2021-02-01	Negative	Undetermined	60.0011	n/a	n/a	n/a					Negative
E21-63_Urine	Urine	E21-63	Rousettus aegyptiacus	2021-02-01	Negative	39.6239	60.001	n/a	n/a	n/a	No				Negative
E21-64_Urine	Urine	E21-64	Rousettus aegyptiacus	2021-02-01	Negative	Undetermined	60.0008	n/a	n/a	n/a					Negative
E21-65_Urine	Urine	E21-65	Rousettus aegyptiacus	2021-02-01	Negative	Undetermined	60.001	n/a	n/a	n/a					Negative
E21-66_Urine	Urine	E21-66	Rousettus aegyptiacus	2021-02-01	Negative	Undetermined	60.001	n/a	n/a	n/a					Negative
E21-67_Urine	Urine	E21-67	Rousettus aegyptiacus	2021-02-01	Negative	Undetermined	61.4738	n/a	n/a	n/a					Negative
E21-68_Urine	Urine	E21-68	Rousettus aegyptiacus	2021-02-01	Negative	Undetermined	60.001	n/a	n/a	n/a					Negative
E21-69_Urine	Urine	E21-69	Rousettus aegyptiacus	2021-02-01	Negative	Undetermined	91.139	78.8591	81.6367	75.643					Negative
E21-70_Urine	Urine	E21-70	Rousettus aegyptiacus	2021-02-01	Negative	7.19386	60.001	n/a	n/a	n/a	No				Negative
E21-71_Urine	Urine	E21-71	Rousettus aegyptiacus	2021-02-01	Negative	Undetermined	60.585	n/a	n/a	n/a					Negative
E21-72_Urine	Urine	E21-72	Rousettus aegyptiacus	2021-02-01	Negative	17.9333	60.001	n/a	n/a	n/a	No				Negative
E21-73_Urine	Urine	E21-73	Rousettus aegyptiacus	2021-02-01	Negative	Undetermined	60.001	n/a	n/a	n/a					Negative
E21-74_Urine	Urine	E21-74	Rousettus aegyptiacus	2021-02-01	Negative	Undetermined	60.001	n/a	n/a	n/a					Negative
E21-75_Urine	Urine	E21-75	Rousettus aegyptiacus	2021-02-01	Negative	Undetermined	60.0008	n/a	n/a	n/a					Negative
E21-76_Urine	Urine	E21-76	Rousettus aegyptiacus	2021-02-01	Negative	Undetermined	60.0008	n/a	n/a	n/a					Negative
E21-77_Urine	Urine	E21-77	Rousettus aegyptiacus	2021-02-01	Negative	7.8921	88.6538	83.391	91.5776	78.4206	No				Negative
E21-78_Urine	Urine	E21-78	Rousettus aegyptiacus	2021-02-01	Negative	Undetermined	60.0008	n/a	n/a	n/a					Negative
E21-79_Urine	Urine	E21-79	Rousettus aegyptiacus	2021-02-01	Negative	41.7474	60.001	n/a	n/a	n/a	No				Negative
E21-80_Urine	Urine	E21-80	Rousettus aegyptiacus	2021-02-01	Negative	Undetermined	60.001	n/a	n/a	n/a					Negative
E21-81_Urine	Urine	E21-81	Rousettus aegyptiacus	2021-02-01	Negative	Undetermined	60.001	n/a	n/a	n/a					Negative
E21-82_Urine	Urine	E21-82	Rousettus aegyptiacus	2021-02-01	Negative	Undetermined	60.0013	n/a	n/a	n/a					Negative
E21-83_Urine	Urine	E21-83	Rousettus aegyptiacus	2021-02-01	Negative	12.6034	61.3162	n/a	n/a	n/a	No				Negative
E21-84_Urine	Urine	E21-84	Rousettus aegyptiacus	2021-02-01	Negative	Undetermined	91.8515	80.1633	87.0301	n/a					Negative
E21-85_Urine	Urine	E21-85	Rousettus aegyptiacus	2021-02-01	Negative	Undetermined	60.0013	n/a	n/a	n/a					Negative
E21-86_Urine	Urine	E21-86	Rousettus aegyptiacus	2021-02-01	Negative	Undetermined	60.0013	n/a	n/a	n/a					Negative
E21-87_Urine	Urine	E21-87	Rousettus aegyptiacus	2021-02-01	Negative	Undetermined	60.0013	n/a	n/a	n/a					Negative
E21-88_Urine	Urine	E21-88	Rousettus aegyptiacus	2021-02-01	Negative	8.14284	60.0013	n/a	n/a	n/a	No				Negative
E21-89_Urine	Urine	E21-89	Rousettus aegyptiacus	2021-02-01	Negative	35.1237	60.0013	n/a	n/a	n/a	No				Negative
E21-90_Urine	Urine	E21-90	Rousettus aegyptiacus	2021-02-01	Negative	Undetermined	62.9233	n/a	n/a	n/a					Negative
E21-91_Urine	Urine	E21-91	Rousettus aegyptiacus	2021-02-01	Negative	Undetermined	61.3162	n/a	n/a	n/a					Negative
E21-92_Urine	Urine	E21-92	Rousettus aegyptiacus	2021-02-01	Negative	Undetermined	78.7023	90.2444	n/a	n/a					Negative
E21-93_Urine	Urine	E21-93	Rousettus aegyptiacus	2021-02-01	Negative	Undetermined	60.0013	n/a	n/a	n/a					Negative
E21-94_Urine	Urine	E21-94	Rousettus aegyptiacus	2021-02-01	Negative	Undetermined	60.0013	n/a	n/a	n/a					Negative
E21-95_Urine	Urine	E21-95	Rousettus aegyptiacus	2021-02-01	Negative	23.5012	60.0013	n/a	n/a	n/a	No				Negative
E21-96_Urine	Urine	E21-96	Rousettus aegyptiacus	2021-02-01	Negative	Undetermined	70.9589	89.0755	79.5789	66.722					Negative
E21-97_Urine	Urine	E21-97	Rousettus aegyptiacus	2021-02-01	Negative	Undetermined	85.9988	89.0659	82.2013	77.3814					Negative
E21-98_Urine	Urine	E21-98	Rousettus aegyptiacus	2021-02-01	Negative	Undetermined	60.0007	n/a	n/a	n/a					Negative
E21-99_Urine	Urine	E21-99	Rousettus aegyptiacus	2021-02-01	Negative	Undetermined	60.0013	n/a	n/a	n/a					Negative
UP20-104_Rectal swab	Rectal swab	UP20-104	Rousettus aegyptiacus	2020-09-01	Negative	Undetermined	60.0011	n/a	n/a	n/a					Negative
UP20-121_Rectal swab	Rectal swab	UP20-121	Rousettus aegyptiacus	2020-09-01	Negative	Undetermined	86.9981	92.3976	77.9504	89.0412					Negative
UP20-124_Rectal swab	Rectal swab	UP20-124	Rousettus aegyptiacus	2020-09-01	Negative	Undetermined	60.0008	n/a	n/a	n/a					Negative
UP20-129_Rectal swab	Rectal swab	UP20-129	Rousettus aegyptiacus	2020-09-01	Negative	Undetermined	78.5341	71.2375	87.7278	n/a					Negative
UP20-131_Rectal swab	Rectal swab	UP20-131	Rousettus aegyptiacus	2020-09-01	Negative	Undetermined	83.7876	87.5818	76.637	90.0627					Negative
UP20-132_Rectal swab	Rectal swab	UP20-132	Rousettus aegyptiacus	2020-09-01	Negative	Undetermined	85.6847	89.1871	77.8044	81.7446					Negative
UP20-133_Rectal swab	Rectal swab	UP20-133	Rousettus aegyptiacus	2020-09-01	Negative	Undetermined	77.6585	74.0102	89.1871	92.5435					Negative
UP20-134_Rectal swab	Rectal swab	UP20-134	Rousettus aegyptiacus	2020-09-01	Negative	Undetermined	93.1272	75.9073	81.3068	85.2469					Negative
UP20-135_Rectal swab	Rectal swab	UP20-135	Rousettus aegyptiacus	2020-09-01	Negative	Undetermined	60.0008	n/a	n/a	n/a					Negative
UP20-136_Rectal swab	Rectal swab	UP20-136	Rousettus aegyptiacus	2020-09-01	Negative	Undetermined	60.0008	n/a	n/a	n/a					Negative
UP20-137_Rectal swab	Rectal swab	UP20-137	Rousettus aegyptiacus	2020-09-01	Negative	Undetermined	76.637	85.3929	89.6249	92.1057					Negative
UP20-159_Rectal swab	Rectal swab	UP20-159	Rousettus aegyptiacus	2020-09-01	Negative	Undetermined	60.5845	n/a	n/a	n/a					Negative
UP20-162_Rectal swab	Rectal swab	UP20-162	Rousettus aegyptiacus	2020-09-01	Negative	Undetermined	60.001	n/a	n/a	n/a					Negative
UP20-185_Rectal swab	Rectal swab	UP20-185	Rousettus aegyptiacus	2020-09-01	Negative	Undetermined	60.0008	n/a	n/a	n/a					Negative
UP20-186_Rectal swab	Rectal swab	UP20-186	Rousettus aegyptiacus	2020-09-01	Negative	Undetermined	60.001	n/a	n/a	n/a					Negative
UP20-187_Rectal swab	Rectal swab	UP20-187	Rousettus aegyptiacus	2020-09-01	Negative	Undetermined	78.826	88.7493	92.1057	84.8091					Negative
UP20-190_Rectal swab	Rectal swab	UP20-190	Rousettus aegyptiacus	2020-09-01	Negative	Undetermined	88.4507	83.0525	72.1102	76.3412					Negative
UP20-192_Rectal swab	Rectal swab	UP20-192	Rousettus aegyptiacus	2020-09-01	Negative	Undetermined	60.001	n/a	n/a	n/a					Negative
UP20-193_Rectal swab	Rectal swab	UP20-193	Rousettus aegyptiacus	2020-09-01	Negative	Undetermined	93.7538	84.2562	76.8043	71.6903					Negative
UP20-211_Rectal swab	Rectal swab	UP20-211	Rousettus aegyptiacus	2020-10-01	Negative	Undetermined	60.0011	n/a	n/a	n/a					Negative
UP20-212_Rectal swab	Rectal swab	UP20-212	Rousettus aegyptiacus	2020-10-01	Negative	Undetermined	60.0009	n/a	n/a	n/a					Negative
UP20-213_Rectal swab	Rectal swab	UP20-213	Rousettus aegyptiacus	2020-10-01	Negative	Undetermined	60.0009	n/a	n/a	n/a					Negative
UP20-214_Rectal swab	Rectal swab	UP20-214	Rousettus aegyptiacus	2020-10-01	Negative	Undetermined	61.6057	n/a	n/a	n/a					Negative
UP20-215_Rectal swab	Rectal swab	UP20-215	Rousettus aegyptiacus	2020-10-01	Negative	Undetermined	88.9071	82.7755	74.892	n/a					Negative
UP20-217_Rectal swab	Rectal swab	UP20-217	Rousettus aegyptiacus	2020-10-01	Negative	Undetermined	89.1776	86.1141	92.8246	80.7164					Negative
UP20-218_Rectal swab	Rectal swab	UP20-218	Rousettus aegyptiacus	2020-10-01	Negative	Undetermined	60.001	n/a	n/a	n/a					Negative
UP20-220_Rectal swab	Rectal swab	UP20-220	Rousettus aegyptiacus	2020-10-01	Negative	Undetermined	60.001	n/a	n/a	n/a					Negative
UP20-221_Rectal swab	Rectal swab	UP20-221	Rousettus aegyptiacus	2020-10-01	Negative	Undetermined	60.0011	n/a	n/a	n/a					Negative
UP20-222_Rectal swab	Rectal swab	UP20-222	Rousettus aegyptiacus	2020-10-01	Negative	Undetermined	87.5729	91.0741	66.5658	83.4882					Negative
UP20-224_Rectal swab	Rectal swab	UP20-224	Rousettus aegyptiacus	2020-10-01	Negative	Undetermined	82.6148	92.9734	72.1102	86.9917					Negative
UP20-225_Rectal swab	Rectal swab	UP20-225	Rousettus aegyptiacus	2020-10-01	Negative	Undetermined	60.001	n/a	n/a	n/a					Negative
UP20-226_Rectal swab	Rectal swab	UP20-226	Rousettus aegyptiacus	2020-10-01	Negative	Undetermined	61.0223	n/a	n/a	n/a					Negative
UP20-227_Rectal swab	Rectal swab	UP20-227	Rousettus aegyptiacus	2020-10-01	Negative	Undetermined	60.7303	n/a	n/a	n/a					Negative
UP20-228_Rectal swab	Rectal swab	UP20-228	Rousettus aegyptiacus	2020-10-01	Negative	Undetermined	60.8777	n/a	n/a	n/a					Negative
UP20-229_Rectal swab	Rectal swab	UP20-229	Rousettus aegyptiacus	2020-10-01	Negative	Undetermined	60.001	n/a	n/a	n/a					Negative
UP20-230_Rectal swab	Rectal swab	UP20-230	Rousettus aegyptiacus	2020-10-01	Negative	Undetermined	60.0008	n/a	n/a	n/a					Negative
UP20-231_Rectal swab	Rectal swab	UP20-231	Rousettus aegyptiacus	2020-10-01	Negative	Undetermined	61.4599	n/a	n/a	n/a					Negative
UP20-232_Rectal swab	Rectal swab	UP20-232	Rousettus aegyptiacus	2020-10-01	Negative	Undetermined	90.4932	83.782	74.7364	93.1193					Negative
UP20-233_Rectal swab	Rectal swab	UP20-233	Rousettus aegyptiacus	2020-10-01	Negative	Undetermined	89.1871	82.6202	93.1272	75.7614					Negative
UP20-234_Rectal swab	Rectal swab	UP20-234	Rousettus aegyptiacus	2020-10-01	Negative	Undetermined	91.562	85.8635	77.5349	62.485					Negative
UP20-236_Rectal swab	Rectal swab	UP20-236	Rousettus aegyptiacus	2020-10-01	Negative	Undetermined	86.9917	81.7394	75.0282	93.7029					Negative
UP20-237_Rectal swab	Rectal swab	UP20-237	Rousettus aegyptiacus	2020-10-01	Negative	Undetermined	60.0008	n/a	n/a	n/a					Negative
UP20-239_Rectal swab	Rectal swab	UP20-239	Rousettus aegyptiacus	2020-10-01	Negative	Undetermined	60.0008	n/a	n/a	n/a					Negative
UP20-240_Rectal swab	Rectal swab	UP20-240	Rousettus aegyptiacus	2020-10-01	Negative	Undetermined	72.402	n/a	n/a	n/a					Negative
UP20-241_Rectal swab	Rectal swab	UP20-241	Rousettus aegyptiacus	2020-10-01	Negative	Undetermined	84.6946	77.2427	80.7495	n/a					Negative
UP20-243_Rectal swab	Rectal swab	UP20-243	Rousettus aegyptiacus	2020-10-01	Negative	Undetermined	60.0008	n/a	n/a	n/a					Negative
UP20-244_Rectal swab	Rectal swab	UP20-244	Rousettus aegyptiacus	2020-10-01	Negative	Undetermined	78.3957	81.7535	87.7392	n/a					Negative
UP20-245_Rectal swab	Rectal swab	UP20-245	Rousettus aegyptiacus	2020-10-01	Negative	Undetermined	76.3399	82.1752	87.1352	92.2411					Negative
UP20-246_Rectal swab	Rectal swab	UP20-246	Rousettus aegyptiacus	2020-10-01	Negative	Undetermined	61.0223	n/a	n/a	n/a					Negative
UP20-247_Rectal swab	Rectal swab	UP20-247	Rousettus aegyptiacus	2020-10-01	Negative	Undetermined	73.714	n/a	n/a	n/a					Negative
UP20-250_Rectal swab	Rectal swab	UP20-250	Rousettus aegyptiacus	2020-10-01	Negative	Undetermined	60.0009	n/a	n/a	n/a					Negative
UP20-251_Rectal swab	Rectal swab	UP20-251	Rousettus aegyptiacus	2020-10-01	Negative	Undetermined	84.3655	92.0981	77.9461	89.326					Negative
UP20-252_Rectal swab	Rectal swab	UP20-252	Rousettus aegyptiacus	2020-10-01	Negative	Undetermined	89.9096	83.6361	62.481	75.0282					Negative
UP20-255_Rectal swab	Rectal swab	UP20-255	Rousettus aegyptiacus	2020-10-01	Negative	Undetermined	79.8411	90.0529	82.9046	93.2623					Negative
UP20-256_Rectal swab	Rectal swab	UP20-256	Rousettus aegyptiacus	2020-10-01	Negative	Undetermined	60.0011	n/a	n/a	n/a					Negative
UP20-257_Rectal swab	Rectal swab	UP20-257	Rousettus aegyptiacus	2020-10-01	Negative	Undetermined	60.0008	n/a	n/a	n/a					Negative
UP20-258_Rectal swab	Rectal swab	UP20-258	Rousettus aegyptiacus	2020-10-01	Negative	Undetermined	93.2623	86.2599	75.027	89.1776					Negative
UP20-259_Rectal swab	Rectal swab	UP20-259	Rousettus aegyptiacus	2020-10-01	Negative	Undetermined	60.0011	n/a	n/a	n/a					Negative
UP20-276_Rectal swab	Rectal swab	UP20-276	Rousettus aegyptiacus	2020-10-01	Negative	Undetermined	82.6295	79.2717	88.4691	90.9509					Negative
UP20-277_Rectal swab	Rectal swab	UP20-277	Rousettus aegyptiacus	2020-10-01	Negative	Undetermined	82.9215	75.3299	90.075	69.7823					Negative
UP20-278_Rectal swab	Rectal swab	UP20-278	Rousettus aegyptiacus	2020-10-01	Negative	Undetermined	60.0009	n/a	n/a	n/a					Negative
UP20-279_Rectal swab	Rectal swab	UP20-279	Rousettus aegyptiacus	2020-10-01	Negative	Undetermined	60.4389	n/a	n/a	n/a					Negative
UP20-280_Rectal swab	Rectal swab	UP20-280	Rousettus aegyptiacus	2020-10-01	Negative	Undetermined	60.0009	n/a	n/a	n/a					Negative
UP20-281_Rectal swab	Rectal swab	UP20-281	Rousettus aegyptiacus	2020-10-01	Negative	Undetermined	61.0238	n/a	n/a	n/a					Negative
UP20-282_Rectal swab	Rectal swab	UP20-282	Rousettus aegyptiacus	2020-10-01	Negative	Undetermined	78.8098	92.9535	89.7456	86.8294					Negative
UP20-283_Rectal swab	Rectal swab	UP20-283	Rousettus aegyptiacus	2020-10-01	Negative	Undetermined	74.2897	n/a	n/a	n/a					Negative
UP20-284_Rectal swab	Rectal swab	UP20-284	Rousettus aegyptiacus	2020-10-01	Negative	Undetermined	89.5998	85.0797	79.1014	73.998					Negative
UP20-285_Rectal swab	Rectal swab	UP20-285	Rousettus aegyptiacus	2020-10-01	Negative	Undetermined	60.0009	n/a	n/a	n/a					Negative
UP20-286_Rectal swab	Rectal swab	UP20-286	Rousettus aegyptiacus	2020-10-01	Negative	Undetermined	84.2048	92.3702	70.7902	78.0807					Negative
UP20-288_Rectal swab	Rectal swab	UP20-288	Rousettus aegyptiacus	2020-10-01	Negative	Undetermined	82.5029	75.6354	n/a	n/a					Negative
UP20-289_Rectal swab	Rectal swab	UP20-289	Rousettus aegyptiacus	2020-10-01	Negative	Undetermined	60.0002	n/a	n/a	n/a					Negative
UP20-290_Rectal swab	Rectal swab	UP20-290	Rousettus aegyptiacus	2020-10-01	Negative	Undetermined	89.7456	85.6629	78.664	74.5813					Negative
UP20-291_Rectal swab	Rectal swab	UP20-291	Rousettus aegyptiacus	2020-10-01	Negative	Undetermined	79.5389	85.8087	n/a	n/a					Negative
UP20-292_Rectal swab	Rectal swab	UP20-292	Rousettus aegyptiacus	2020-10-01	Negative	Undetermined	60.0002	n/a	n/a	n/a					Negative
UP20-293_Rectal swab	Rectal swab	UP20-293	Rousettus aegyptiacus	2020-10-01	Negative	Undetermined	60.0002	n/a	n/a	n/a					Negative
UP20-295_Rectal swab	Rectal swab	UP20-295	Rousettus aegyptiacus	2020-10-01	Negative	Undetermined	60.0008	n/a	n/a	n/a					Negative
UP20-296_Rectal swab	Rectal swab	UP20-296	Rousettus aegyptiacus	2020-10-01	Negative	Undetermined	60.0002	n/a	n/a	n/a					Negative
UP20-297_Rectal swab	Rectal swab	UP20-297	Rousettus aegyptiacus	2020-10-01	Negative	Undetermined	60.0002	n/a	n/a	n/a					Negative
UP20-298_Rectal swab	Rectal swab	UP20-298	Rousettus aegyptiacus	2020-10-01	Negative	Undetermined	60.0009	n/a	n/a	n/a					Negative
UP20-299_Rectal swab	Rectal swab	UP20-299	Rousettus aegyptiacus	2020-10-01	Negative	Undetermined	81.48	89.0781	92.1465	n/a					Negative
UP20-305_Rectal swab	Rectal swab	UP20-305	Rousettus aegyptiacus	2020-10-01	Negative	Undetermined	60.0009	n/a	n/a	n/a					Negative
UP20-306_Rectal swab	Rectal swab	UP20-306	Rousettus aegyptiacus	2020-10-01	Negative	Undetermined	60.0009	n/a	n/a	n/a					Negative
UP20-307_Rectal swab	Rectal swab	UP20-307	Rousettus aegyptiacus	2020-10-01	Negative	Undetermined	87.5932	82.4835	76.7898	91.9729					Negative
UP20-308_Rectal swab	Rectal swab	UP20-308	Rousettus aegyptiacus	2020-10-01	Negative	Undetermined	75.6219	87.4472	78.8337	n/a					Negative
UP20-310_Rectal swab	Rectal swab	UP20-310	Rousettus aegyptiacus	2020-10-01	Negative	Undetermined	60.0002	n/a	n/a	n/a					Negative
UP20-311_Rectal swab	Rectal swab	UP20-311	Rousettus aegyptiacus	2020-10-01	Negative	Undetermined	86.1141	81.4458	69.1917	90.7823					Negative
UP20-312_Rectal swab	Rectal swab	UP20-312	Rousettus aegyptiacus	2020-10-01	Negative	Undetermined	85.2255	80.5595	76.4768	91.3495					Negative
UP20-313_Rectal swab	Rectal swab	UP20-313	Rousettus aegyptiacus	2020-10-01	Negative	Undetermined	60.0002	n/a	n/a	n/a					Negative
UP20-314_Rectal swab	Rectal swab	UP20-314	Rousettus aegyptiacus	2020-10-01	Negative	Undetermined	77.7891	90.183	81.4344	85.3713					Negative
UP20-316_Rectal swab	Rectal swab	UP20-316	Rousettus aegyptiacus	2020-10-01	Negative	Undetermined	90.4905	86.2599	70.9423	83.0505					Negative
UP20-331_Rectal swab	Rectal swab	UP20-331	Rousettus aegyptiacus	2020-10-01	Negative	Undetermined	72.9856	86.9917	n/a	n/a					Negative
UP20-334_Rectal swab	Rectal swab	UP20-334	Rousettus aegyptiacus	2020-10-01	Negative	Undetermined	88.2014	75.9276	92.8771	83.0873					Negative
UP20-335_Rectal swab	Rectal swab	UP20-335	Rousettus aegyptiacus	2020-10-01	Negative	Undetermined	60.001	n/a	n/a	n/a					Negative
UP 10023_Oral swab	Oral swab	UP 10023	Rousettus aegyptiacus	2018-09-01	Negative	Undetermined	60.001	n/a	n/a	n/a					Negative
UP 10069_Oral swab	Oral swab	UP 10069	Rousettus aegyptiacus	2018-10-01	Negative	Undetermined	76.6629	63.5091	n/a	n/a					Negative
UP 10070_Oral swab	Oral swab	UP 10070	Rousettus aegyptiacus	2018-10-01	Negative	Undetermined	60.0014	n/a	n/a	n/a					Negative
UP 10012_Oral swab	Oral swab	UP 10012	Rousettus aegyptiacus	2018-10-01	Negative	41.9951	60.001	n/a	n/a	n/a	No				Negative
UP 10013_Oral swab	Oral swab	UP 10013	Rousettus aegyptiacus	2018-10-01	Negative	38.6158	75.0278	81.447	n/a	n/a	Yes	No			Negative
UP 10014_Oral swab	Oral swab	UP 10014	Rousettus aegyptiacus	2018-10-01	Negative	38.8969	60.001	n/a	n/a	n/a	No				Negative
UP 10019_Oral swab	Oral swab	UP 10019	Rousettus aegyptiacus	2018-10-01	Negative	Undetermined	60.001	n/a	n/a	n/a					Negative
UP 10020_Oral swab	Oral swab	UP 10020	Rousettus aegyptiacus	2018-10-01	Negative	37.0353	60.001	n/a	n/a	n/a	No				Negative
UP 10021_Oral swab	Oral swab	UP 10021	Rousettus aegyptiacus	2018-10-01	Negative	Undetermined	60.7305	n/a	n/a	n/a					Negative
UP 10022_Oral swab	Oral swab	UP 10022	Rousettus aegyptiacus	2018-10-01	Negative	38.7094	73.7148	90.3464	84.0731	64.2318	No				Negative
UP 10024_Oral swab	Oral swab	UP 10024	Rousettus aegyptiacus	2018-10-01	Negative	Undetermined	60.001	n/a	n/a	n/a					Negative
UP 10025_Oral swab	Oral swab	UP 10025	Rousettus aegyptiacus	2018-10-01	Negative	Undetermined	60.001	n/a	n/a	n/a					Negative
UP 10026_Oral swab	Oral swab	UP 10026	Rousettus aegyptiacus	2018-10-01	Negative	Undetermined	74.4442	n/a	n/a	n/a					Negative
UP 10027_Oral swab	Oral swab	UP 10027	Rousettus aegyptiacus	2018-10-01	Negative	Undetermined	74.4442	n/a	n/a	n/a					Negative
UP 10028_Oral swab	Oral swab	UP 10028	Rousettus aegyptiacus	2018-10-01	Negative	Undetermined	88.7416	91.8053	72.9853	83.4895					Negative
UP 10033_Oral swab	Oral swab	UP 10033	Rousettus aegyptiacus	2018-10-01	Negative	Undetermined	90.4923	87.8662	78.5292	81.7388					Negative
UP 10034_Oral swab	Oral swab	UP 10034	Rousettus aegyptiacus	2018-10-01	Negative	Undetermined	82.0306	77.7997	89.1792	85.3861					Negative
UP 10044_Oral swab	Oral swab	UP 10044	Rousettus aegyptiacus	2018-10-01	Negative	Undetermined	60.001	n/a	n/a	n/a					Negative
UP 10045_Oral swab	Oral swab	UP 10045	Rousettus aegyptiacus	2018-10-01	Negative	13.4232	75.0318	n/a	n/a	n/a	No				Negative
UP 10046_Oral swab	Oral swab	UP 10046	Rousettus aegyptiacus	2018-10-01	Negative	Undetermined	75.3237	n/a	n/a	n/a					Negative
UP 10047_Oral swab	Oral swab	UP 10047	Rousettus aegyptiacus	2018-10-01	Negative	Undetermined	76.3452	86.8524	92.6898	83.2041					Negative
UP 10048_Oral swab	Oral swab	UP 10048	Rousettus aegyptiacus	2018-10-01	Negative	Undetermined	78.0964	n/a	n/a	n/a					Negative
UP 10049_Oral swab	Oral swab	UP 10049	Rousettus aegyptiacus	2018-10-01	Negative	39.5934	81.7448	n/a	n/a	n/a	Yes	No			Negative
UP 10050_Oral swab	Oral swab	UP 10050	Rousettus aegyptiacus	2018-10-01	Negative	Undetermined	74.1562	n/a	n/a	n/a					Negative
UP 10051_Oral swab	Oral swab	UP 10051	Rousettus aegyptiacus	2018-10-01	Negative	Undetermined	89.4792	86.2687	68.3188	77.6586					Negative
UP 10052_Oral swab	Oral swab	UP 10052	Rousettus aegyptiacus	2018-10-01	Negative	19.9925	60.0006	n/a	n/a	n/a	No				Negative
UP 10053_Oral swab	Oral swab	UP 10053	Rousettus aegyptiacus	2018-10-01	Negative	Undetermined	60.0006	n/a	n/a	n/a					Negative
UP 10054_Oral swab	Oral swab	UP 10054	Rousettus aegyptiacus	2018-10-01	Potential positive	37.2278	83.7878	n/a	n/a	n/a	Yes	Yes	Yes	Negative	Negative
UP 10055_Oral swab	Oral swab	UP 10055	Rousettus aegyptiacus	2018-10-01	Negative	Undetermined	84.8094	92.5439	87.728	72.6968					Negative
UP 10056_Oral swab	Oral swab	UP 10056	Rousettus aegyptiacus	2018-10-01	Potential positive	31.8511	82.7663	n/a	n/a	n/a	Yes	Yes	Yes	Negative	Negative
UP 10057_Oral swab	Oral swab	UP 10057	Rousettus aegyptiacus	2018-10-01	Negative	4.32125	60.0006	n/a	n/a	n/a	No				Negative
UP 10058_Oral swab	Oral swab	UP 10058	Rousettus aegyptiacus	2018-10-01	Negative	Undetermined	88.0199	74.4481	82.1825	84.5175					Negative
UP 10059_Oral swab	Oral swab	UP 10059	Rousettus aegyptiacus	2018-10-01	Negative	Undetermined	60.0006	n/a	n/a	n/a					Negative
UP 10060_Oral swab	Oral swab	UP 10060	Rousettus aegyptiacus	2018-10-01	Negative	11.6185	75.6155	n/a	n/a	n/a	No				Negative
UP 10061_Oral swab	Oral swab	UP 10061	Rousettus aegyptiacus	2018-10-01	Negative	41.4812	77.3937	n/a	n/a	n/a	Yes	No			Negative
UP 10062_Oral swab	Oral swab	UP 10062	Rousettus aegyptiacus	2018-10-01	Negative	Undetermined	74.4706	n/a	n/a	n/a					Negative
UP 10063_Oral swab	Oral swab	UP 10063	Rousettus aegyptiacus	2018-10-01	Negative	8.49894	60.0014	n/a	n/a	n/a	No				Negative
UP 10064_Oral swab	Oral swab	UP 10064	Rousettus aegyptiacus	2018-10-01	Negative	9.65897	84.8476	88.3553	91.5707	94.3476	No				Negative
UP 10065_Oral swab	Oral swab	UP 10065	Rousettus aegyptiacus	2018-10-01	Negative	Undetermined	74.3245	68.186	n/a	n/a					Negative
UP 10066_Oral swab	Oral swab	UP 10066	Rousettus aegyptiacus	2018-10-01	Negative	Undetermined	60.0014	n/a	n/a	n/a					Negative
UP 10067_Oral swab	Oral swab	UP 10067	Rousettus aegyptiacus	2018-10-01	Negative	23.4207	60.0014	n/a	n/a	n/a	No				Negative
UP 10068_Oral swab	Oral swab	UP 10068	Rousettus aegyptiacus	2018-10-01	Negative	Undetermined	60.0014	n/a	n/a	n/a					Negative
UP 10073_Oral swab	Oral swab	UP 10073	Rousettus aegyptiacus	2018-10-01	Negative	Undetermined	76.3533	n/a	n/a	n/a					Negative
UP 10076_Oral swab	Oral swab	UP 10076	Rousettus aegyptiacus	2018-10-01	Negative	Undetermined	74.8932	n/a	n/a	n/a					Negative
UP 10109_Oral swab	Oral swab	UP 10109	Rousettus aegyptiacus	2018-11-01	Negative	Undetermined	60.0005	n/a	n/a	n/a					Negative
UP 10114_Oral swab	Oral swab	UP 10114	Rousettus aegyptiacus	2018-11-01	Negative	Undetermined	74.7472	n/a	n/a	n/a					Negative
UP 10115_Oral swab	Oral swab	UP 10115	Rousettus aegyptiacus	2018-11-01	Negative	Undetermined	75.1852	n/a	n/a	n/a					Negative
UP 10118_Oral swab	Oral swab	UP 10118	Rousettus aegyptiacus	2018-11-01	Negative	Undetermined	60.0012	n/a	n/a	n/a					Negative
UP 10123_Oral swab	Oral swab	UP 10123	Rousettus aegyptiacus	2018-11-01	Negative	Undetermined	75.1898	n/a	n/a	n/a					Negative
UP 10124_Oral swab	Oral swab	UP 10124	Rousettus aegyptiacus	2018-11-01	Negative	Undetermined	74.1675	n/a	n/a	n/a					Negative
UP 10128_Oral swab	Oral swab	UP 10128	Rousettus aegyptiacus	2018-11-01	Negative	Undetermined	60.0012	n/a	n/a	n/a					Negative
UP 8632_Oral swab	Oral swab	UP 8632	Rousettus aegyptiacus	2018-01-01	Negative	Undetermined	74.6056	n/a	n/a	n/a					Negative
UP 9971_Oral swab	Oral swab	UP 9971	Rousettus aegyptiacus	2018-09-01	Negative	Undetermined	75.4819	n/a	n/a	n/a					Negative
UP 9973_Oral swab	Oral swab	UP 9973	Rousettus aegyptiacus	2018-09-01	Negative	Undetermined	75.2054	n/a	n/a	n/a					Negative
UP 9975_Oral swab	Oral swab	UP 9975	Rousettus aegyptiacus	2018-09-01	Negative	Undetermined	73.5972	n/a	n/a	n/a					Negative
UP 9982_Oral swab	Oral swab	UP 9982	Rousettus aegyptiacus	2018-09-01	Negative	Undetermined	60.0004	n/a	n/a	n/a					Negative
UP 9984_Oral swab	Oral swab	UP 9984	Rousettus aegyptiacus	2018-09-01	Negative	Undetermined	73.3047	n/a	n/a	n/a					Negative
UP 9987_Oral swab	Oral swab	UP 9987	Rousettus aegyptiacus	2018-09-01	Negative	Undetermined	76.2288	n/a	n/a	n/a					Negative
UP 9988_Oral swab	Oral swab	UP 9988	Rousettus aegyptiacus	2018-09-01	Negative	Undetermined	75.4978	n/a	n/a	n/a					Negative
UP 9989_Oral swab	Oral swab	UP 9989	Rousettus aegyptiacus	2018-09-01	Negative	Undetermined	74.7668	n/a	n/a	n/a					Negative
UP 9990_Oral swab	Oral swab	UP 9990	Rousettus aegyptiacus	2018-09-01	Negative	Undetermined	74.6065	n/a	n/a	n/a					Negative
UP 9991_Oral swab	Oral swab	UP 9991	Rousettus aegyptiacus	2018-09-01	Negative	Undetermined	60.0003	n/a	n/a	n/a					Negative
UP 9992_Oral swab	Oral swab	UP 9992	Rousettus aegyptiacus	2018-09-01	Negative	Undetermined	75.775	92.5722	n/a	n/a					Negative
UP 9994_Oral swab	Oral swab	UP 9994	Rousettus aegyptiacus	2018-09-01	Negative	Undetermined	75.3368	n/a	n/a	n/a					Negative
UP 9995_Oral swab	Oral swab	UP 9995	Rousettus aegyptiacus	2018-09-01	Negative	Undetermined	76.0672	n/a	n/a	n/a					Negative
